# Supplementary material for: Characterization of LC-MS based urine metabolomics in healthy children and adults
Source: PeerJ. 2022 Jun 22;10:e13545. doi: 10.7717/peerj.13545 (PMC9233480; doi:10.7717/peerj.13545)
Supplement: Supplemental Information 3 [file peerj-10-13545-s003.xlsx]

## Sheet: Legend
Table S1 Detailed information of the identified metabolites
Table S1a Compound information of the identified metabolites. Column "STD" marked metabolites verified by commercial standards with "*"
Table S1b Relative intensity of idenified metabolites in samples
Table S2 Gender differential metabolites in children population aged 1 to 18 years
Table S3 Gender differential metabolites in adults population
Table S4 Gender and age dependent metabolism pathways
Table S5 Age differential metabolites in boys
Table S6 Age differential metabolites in girls
Table S7 Age differential metabolites in males
Table S8 Age differential metabolites in females

## Sheet: TableS1a
STD	Compound	Compound ID	Formula	Adducts	Score	Theoretical Isotope Distribution	Description
*	4.04_197.0660m/z	HMDB0002026	C7H8N4O3	M+H	42.7	100 - 9.24 - 1	1,9-Dimethyluric acid
*	7.04_465.2455m/z	HMDB0010351	C25H38O9	M+NH4	46.7	100 - 27.8 - 5.57 - 0.833 - 0.104	11-beta-Hydroxyandrosterone-3-glucuronide
*	0.83_170.0915m/z	HMDB0000001	C7H11N3O2	M+H	48.6	100 - 8.87 - 0.761	1-Methylhistidine
*	4.14_170.0440m/z	HMDB0000439	C7H7NO4	M+H	46.7	100 - 8.17 - 1.11	2-Furoylglycine
*	2.05_198.1129m/z	HMDB0005862	C11H15N5O5	M+H, M+K, M+Na	51.4	100 - 14.1 - 1.95 - 0.182	2-Methylguanosine
*	5.66_194.0802m/z	HMDB0001434	C10H13NO4	M+H-H2O	55.4	100 - 11.5 - 1.42 - 0.113	3-Methoxytyrosine
*	3.46_167.0556m/z	HMDB0001886	C6H6N4O2	M+H	45.6	100 - 8.1 - 0.701	3-Methylxanthine
*	2.07_208.0626m/z	HMDB0000978	C10H9NO4	M+H-H2O	47	100 - 11.4 - 1.42 - 0.112	4-(2-Aminophenyl)-2,4-dioxobutanoic acid
*	3.19_183.0525n	HMDB0000017	C8H9NO4	M+H, M+Na, M+H-H2O	50.1	100 - 9.27 - 1.2	4-Pyridoxic acid
*	1.46_198.0744n	HMDB0004400	C7H10N4O3	M+H	54.5	100 - 9.26 - 1	5-Acetylamino-6-amino-3-methyluracil
*	5.66_191.0573n	HMDB0000763	C10H9NO3	M+H, M+NH4, M+H-H2O	50.1	100 - 11.4 - 1.21	5-Hydroxyindoleacetic acid
*	2.87_220.0835n	HMDB0000472	C11H12N2O3	M+H, M+Na, M+K, M+H-H2O	50.6	100 - 12.9 - 1.38 - 0.107	5-Hydroxy-L-tryptophan
*	1.52_258.1071m/z	HMDB0000982	C10H15N3O5	M+H	50.4	100 - 12.3 - 1.72 - 0.15	5-Methylcytidine
*	4.13_180.0871m/z	HMDB0011690	C7H9N5O	M+H	47.5	100 - 9.54 - 0.616	7-Aminomethyl-7-carbaguanine
*	3.35_181.0591n	HMDB0006037	C6H7N5O2	M+H, M+Na	45.7	100 - 8.47 - 0.731	8-Hydroxy-7-methylguanine
*	3.49_183.0505m/z	HMDB0001973	C6H6N4O3	M+H	46.6	100 - 8.13 - 0.91	9-Methyluric acid
*	7.47_274.2282n	HMDB0005935	C19H30O	M+H-H2O, M+H	51.3	100 - 20.9 - 2.29 - 0.173	Androstenol
*	3.33_232.1277m/z	HMDB0028744	C9H17N3O4	M+H	45.1	100 - 11.2 - 1.39 - 0.109	Asparaginyl-Valine
*	3.37_233.1121m/z	HMDB0028766	C9H16N2O5	M+H	53.2	100 - 10.8 - 1.56 - 0.127	Aspartyl-Valine
*	4.31_2332.1530m/z	HMDB0002013	C11H21NO4	M+H	47.9	100 - 12.7 - 1.56 - 0.13	Butyrylcarnitine
*	6.34_206.0801m/z	HMDB0011621	C11H11NO3	M+H, M+Na	54.2	100 - 12.5 - 1.33 - 0.102	Cinnamoylglycine
*	2.05_177.1013m/z	HMDB0001046	C10H12N2O	M+H	45.8	100 - 11.7 - 0.833	Cotinine
*	2.39_112.0500m/z	HMDB0000630	C4H5N3O	M+H	43.7	100 - 5.52 - 0.332	Cytosine
*	3.95_253.0919m/z	HMDB0000071	C10H12N4O4	M+H, M+Na	49.1	100 - 12.6 - 1.55 - 0.129	Deoxyinosine
*	5.01_295.1274m/z	HMDB0029156	C14H18N2O5	M+H-H2O	49.2	100 - 16.3 - 2.27 - 0.226	Glutamylphenylalanine
*	0.93_118.0606m/z	HMDB0000128	C3H7N3O2	M+H	49	100 - 4.5 - 0.493	Guanidoacetic acid
*	1.37_151.0485n	HMDB0000132	C5H5N5O	M+H	45.2	100 - 7.33 - 0.442	Guanine
*	3.72_245.1486m/z	HMDB0028908	C11H20N2O4	M+H, M+K	39.6	100 - 13 - 1.6 - 0.135	Isoleucyl-Hydroxyproline
*	4.92_180.0526n	HMDB0041912	C8H8N2O3	M+H, M+Na	48	100 - 9.59 - 1.03	Isonicotinylglycine
*	4.79_281.1119m/z	HMDB0011167	C13H16N2O5	M+H, M+Na, M+K	46.4	100 - 15.2 - 2.1 - 0.202	L-beta-aspartyl-L-phenylalanine
*	3.89_236.0785n	HMDB0060485	C11H12N2O4	M+H, M+Na	50	100 - 12.9 - 1.59 - 0.134	L-Formylkynurenine
*	5.32_146.0683n	HMDB0000641	C5H10N2O3	M+H-H2O, M+H	48.7	100 - 6.37 - 0.789	L-Glutamine
*	6.78_288.2153m/z	HMDB0000791	C15H29NO4	M+H	52.2	100 - 17.1 - 2.19 - 0.209	L-Octanoylcarnitine
*	4.31_279.1328m/z	HMDB0011176	C14H18N2O4	M+H-H2O	45.3	100 - 16.2 - 2.06 - 0.191	L-phenylalanyl-L-hydroxyproline
*	2.03_213.1224m/z	HMDB0011180	C10H16N2O3	M+H-H2O, M+NH4	47	100 - 11.8 - 1.26	L-prolyl-L-proline
*	1.12_118.0856m/z	HMDB0000883	C5H11NO2	M+H-H2O	42.2	100 - 5.98 - 0.56	L-Valine
*	3.46_212.0900m/z	HMDB0011754	C10H13NO4	M+H	50.5	100 - 11.5 - 1.42 - 0.113	Methyldopa
*	4.13_311.1213n	HMDB0004824	C12H17N5O5	M+H, M+K, M+Na	53.2	100 - 15.2 - 2.11 - 0.203	N2,N2-Dimethylguanosine
*	2.18_304.0892n	HMDB0001067	C11H16N2O8	M+H, M+Na	47.4	100 - 13.1 - 2.44 - 0.244	N-Acetylaspartylglutamic acid
*	0.91_145.1325m/z	HMDB0002284	C7H16N2O	M+H	46.8	100 - 8.52 - 0.526	N-Acetylcadaverine
*	6.30_247.1064m/z	HMDB0013713	C13H14N2O3	M+H	46.3	100 - 15.1 - 1.67 - 0.139	N-acetyltryptophan
*	1.86_152.0325n	HMDB0000786	C5H4N4O2	M+H	48.8	100 - 6.99 - 0.623	Oxypurinol
*	4.10_219.1097n	HMDB0000210	C9H17NO5	M+H, M+Na, M+K, M+H-H2O	65.8	100 - 10.5 - 1.52 - 0.121	Pantothenic acid
*	1.28_129.0419	HMDB0000267	C5H7NO3	M+H, M+Na	51.8	100 - 5.97 - 0.765	Pyroglutamic acid
*	5.25_376.1364n	HMDB0000244	C17H20N4O6	M+H, M+Na, M+K	52.2	100 - 20.3 - 3.19 - 0.369	Riboflavin
*	2.08_384.1198n	HMDB0000939	C14H20N6O5S	M+H, M+Na	51.4	100 - 18.6 - 7.18 - 1.08 - 0.159	S-Adenosylhomocysteine
*	4.10_383.1064n	HMDB0000912	C14H17N5O8	M+H, M+Na	49.8	100 - 17.5 - 3.08 - 0.361	Succinyladenosine
*	7.04_465.2455	HMDB0003193	C25H36O8	M+H	48.2	100 - 27.8 - 5.35 - 0.773	Testosterone glucuronide
*	6.49_365.2306m/z	HMDB0000903	C21H32O5	M+H-H2O, M+H	47	100 - 23.3 - 3.61 - 0.421	Tetrahydrocortisone
*	4.16_181.0713m/z	HMDB0002825	C7H8N4O2	M+H	46.4	100 - 9.2 - 0.791	Theobromine
*	3.64_217.1170m/z	HMDB0029069	C9H16N2O4	M+H, M+Na	46.6	100 - 10.8 - 1.35 - 0.104	Threoninyl-Proline
*	3.54_295.1274m/z	HMDB0029106	C14H18N2O5	M+H	49.4	100 - 16.3 - 2.27 - 0.226	Tyrosyl-Hydroxyproline
*	1.51_169.0348m/z	HMDB0000289	C5H4N4O3	M+H	65.4	100 - 7.03 - 0.832	Uric acid
*	1.44_138.0421n	HMDB0000301	C6H6N2O2	M+H-H2O	47	100 - 7.37 - 0.646	Urocanic acid
*	4.38_246.1201n	HMDB0011166	C10H18N2O5	M+H	53.2	100 - 11.9 - 1.68 - 0.144	L-beta-aspartyl-L-leucine/gamma-Glutamylvaline
	7.74_342.2028n	HMDB0038940	C18H30O6	M+NH4	41.3	100 - 20 - 3.14 - 0.36	(-)-11-Hydroxy-9,15,16-trioxooctadecanoic acid
	4.58_183.1008m/z	HMDB0062596	C8H16O3	M+Na	39.4	100 - 8.95 - 0.97	(7R)-7-hydroxyoctanoic Acid
	5.87_186.1248n	HMDB0039533	C10H18O3	M+H-H2O	41.1	100 - 11.1 - 1.18	(E)-10-Hydroxy-8-decenoic acid
	7.75_277.2149m/z	HMDB0031053	C16H30O2	M+Na	41.3	100 - 17.7 - 1.89 - 0.15	(E)-6-Hexadecenoic acid
	6.29_286.1096m/z	HMDB0062735	C11H21NO5	M+H, M+K	39.7	100 - 12.7 - 1.77 - 0.156	(R)-3-hydroxybutyrylcarnitine
	8.06_490.2755n	HMDB0060120	C24H42O10	M+H-H2O, M+H, M+Na, M+NH4	45.6	100 - 26.8 - 5.51 - 0.835 - 0.107	10-Hydroxy-octadec-12Z-enoate-9-beta-D-glucuronide
	7.74_291.2308m/z	HMDB0060038	C17H32O2	M+Na	41.9	100 - 18.8 - 2.08 - 0.171	10Z-Heptadecenoic acid
	6.56_507.2572m/z	HMDB0010364	C27H38O9	M+H-H2O, M+H	40	100 - 30 - 6.19 - 0.957 - 0.122	11-Hydroxyprogesterone 11-glucuronide
	6.84_498.2675m/z	HMDB0010338	C25H36O9	M+NH4, M+Na, M+K	42.2	100 - 27.8 - 5.57 - 0.832 - 0.103	11-Oxo-androsterone glucuronide
	8.03_319.2036m/z	HMDB0060099	C20H32O4	M+H-H2O	44.9	100 - 22.2 - 3.16 - 0.338	11-peroxy-eicosatetraenoate
	6.90_239.1630m/z	HMDB0002059	C12H24O3	M+Na	51.8	100 - 13.4 - 1.44 - 0.113	12-Hydroxydodecanoic acid
	7.01_312.2287n	HMDB0112190	C16H32O3	M+Na	45.7	100 - 17.8 - 2.1 - 0.187	12-Hydroxyhexadecanoic acid
	7.58_250.1922n	HMDB0031072	C14H28O2	M+Na	42.6	100 - 15.5 - 1.54 - 0.114	12-Methyltridecanoic acid
	7.78_385.2360m/z	HMDB0012551	C20H30O6	M+NH4	40.9	100 - 22.2 - 3.58 - 0.431	12-oxo-20-dihydroxy-leukotriene B4
	6.85_360.2727m/z	HMDB0040901	C19H34O5	M+NH4	50.4	100 - 21.1 - 3.15 - 0.351	13-Hydroxy-9-methoxy-10-oxo-11-octadecenoic acid
	7.51_321.2412m/z	HMDB0002265	C20H34O4	M+H-H2O	39.8	100 - 22.2 - 3.16 - 0.339	14,15-DiHETrE
	6.29_379.2102m/z	HMDB0000418	C21H30O6	M+H-H2O, M+H	40.4	100 - 23.3 - 3.82 - 0.469	18-Hydroxycortisol
	7.18_506.2934m/z	HMDB0061694	C24H46NO9P	M+H-H2O	37	100 - 27.2 - 5.41 - 0.8	1-Oleoylglycerophosphoserine
	6.64_167.0697m/z	HMDB0142136	C9H10O3	M+H	40.5	100 - 9.96 - 1.06	2-(2-hydroxyphenyl)propanoic acid
	5.84_266.1013m/z	HMDB0059732	C13H15NO5	M+H, M+Na, M+K	40.7	100 - 14.8 - 2.04 - 0.195	2-(2-Phenylacetoxy)propionylglycine
	6.22_360.2365m/z	HMDB0062618	C18H30O6	M+NH4	40.6	100 - 20 - 3.14 - 0.36	2,3-dinor-6-oxoprostaglandin F1alpha
	7.01_302.2313m/z	HMDB0006320	C16H31NO4	M+H	47.8	100 - 18.2 - 2.38 - 0.233	2,6 Dimethylheptanoyl carnitine
	6.12_490.1453n	HMDB0012634	C23H35NO7S	M+K	43.2	100 - 26.7 - 9.39 - 1.84 - 0.306	20-COOH-leukotriene E4
	5.98_388.2676m/z	HMDB0004049	C20H34O6	M+NH4	40.9	100 - 22.3 - 3.59 - 0.432	20-Hydroxy-PGF2a
	4.51_385.1781m/z	HMDB0004030	C21H30O4	M+K	43	100 - 23.2 - 3.39 - 0.371	21-Deoxycortisol
	1.90_146.0805m/z	HMDB0032862	C6H13NO4	M+H-H2O	47.7	100 - 7.16 - 1.04	2-Amino-4-ethoxy-3-hydroxybutanoic acid
	1.72_140.0335m/z	HMDB0001241	C6H7NO4	M+H-H2O	40.5	100 - 7.09 - 1.04	2-Aminomuconic acid
	1.33_138.0423n	HMDB0061680	C6H6N2O2	M+H-H2O, M+H	41.4	100 - 7.37 - 0.646	2-Aminonicotinic acid
	7.61_267.1943m/z	HMDB0002261	C14H28O3	M+Na	43.2	100 - 15.6 - 1.75 - 0.147	2-Hydroxymyristic acid
	6.39_501.2051m/z	HMDB0006765	C25H34O9	M+Na	40	100 - 27.8 - 5.56 - 0.83 - 0.103	2-Methoxy-estradiol-17b 3-glucuronide
	7.12_236.1270m/z	HMDB0094807	C11H19NO3	M+Na	43.6	100 - 12.6 - 1.34 - 0.103	2-nonenoylglycine
	4.67_120.0440m/z	HMDB0060722	C7H7NO2	M+H-H2O	48	100 - 8.09 - 0.697	2-Pyridylacetic acid
	7.09_312.2155m/z	HMDB0013325	C17H29NO4	M+H	43.4	100 - 19.2 - 2.57 - 0.258	2-trans,4-cis-Decadienoylcarnitine
	5.31_184.0597m/z	HMDB0061679	C9H13NO3	M+H	42.6	100 - 10.4 - 1.1	3,4,5,6-Tetrahydrohippuric acid
	5.76_195.1007m/z	HMDB0059744	C11H16O4	M+H-H2O	39.4	100 - 12.2 - 1.51 - 0.123	3,4-Methyleneazelaic acid
	3.14_237.0174m/z	HMDB0041662	C9H10O5	M+K	41	100 - 10 - 1.48 - 0.115	3,4-O-Dimethylgallic acid
	7.59_448.3039m/z	HMDB0000331	C26H43NO6	M+H-H2O, M+H	44.8	100 - 29.2 - 5.35 - 0.731	3a,7b,12a-Trihydroxyoxocholanyl-Glycine
	7.74_466.2548n	HMDB0010365	C25H38O8	M+NH4	48.5	100 - 27.8 - 5.36 - 0.774	3-alpha-hydroxy-5-alpha-androstane-17-one 3-D-glucuronide
	7.21_314.2312m/z	HMDB0061636	C17H33NO5	M+H-H2O	52.3	100 - 19.3 - 2.79 - 0.3	3-hydroxydecanoyl carnitine
	7.45_229.1425m/z	HMDB0000413	C12H22O5	M+H-H2O	41.6	100 - 13.4 - 1.86 - 0.169	3-Hydroxydodecanedioic acid
	7.02_382.2569m/z	HMDB0061638	C19H37NO5	M+Na	47.3	100 - 21.5 - 3.23 - 0.364	3-hydroxydodecanoyl carnitine
	5.24_115.0748m/z	HMDB0010718	C6H12O3	M+H-H2O	48.3	100 - 6.74 - 0.809	3-Hydroxyhexanoic acid
	5.84_272.1845m/z	HMDB0061633	C14H27NO5	M+H-H2O	42.9	100 - 16 - 2.23 - 0.22	3-hydroxyhexanoyl carnitine
	6.69_300.2156m/z	HMDB0061635	C16H31NO5	M+H-H2O	46.2	100 - 18.2 - 2.59 - 0.271	3-hydroxynonanoyl carnitine
	6.91_326.1948m/z	HMDB0061634	C15H29NO5	M+Na	53.9	100 - 17.1 - 2.4 - 0.244	3-hydroxyoctanoyl carnitine
	5.94_200.1040n	HMDB0000350	C10H18O5	M+H-H2O	42.6	100 - 11.2 - 1.6 - 0.132	3-Hydroxysebacic acid
	7.42_257.1736m/z	HMDB0000394	C14H26O5	M+H-H2O	42.1	100 - 15.6 - 2.17 - 0.212	3-Hydroxytetradecanedioic acid
	7.45_237.1475m/z	HMDB0010727	C12H22O3	M+Na	49.8	100 - 13.3 - 1.44 - 0.113	3-Oxododecanoic acid
	4.75_146.0594m/z	HMDB0001424	C9H9NO2	M+H-H2O	42.6	100 - 10.3 - 0.886	4-(3-Pyridyl)-3-butenoic acid
	6.04_186.1118m/z	HMDB0094730	C9H15NO3	M+H	43	100 - 10.4 - 1.1	4-Hepteneoylglycine
	5.56_251.0783n	HMDB0059747	C12H13NO5	M+H, M+Na	45.8	100 - 13.7 - 1.89 - 0.174	4-Hydroxy-3-methoxy-cinnamoylglycine
	1.95_170.0804m/z	HMDB0004815	C8H8O3	M+NH4	45.6	100 - 8.86 - 0.962	4-Hydroxy-3-methylbenzoic acid
	6.60_300.1745n	HMDB0060088	C19H24O3	M+NH4, M+K	45.9	100 - 20.9 - 2.7 - 0.259	4-Methoxyestrone
	7.64_308.2206m/z	HMDB0031098	C18H26O3	M+NH4	42.6	100 - 19.9 - 2.49 - 0.233	4-Oxo-9,11,13,15-octadecatetraenoic acid
	4.75_187.0626n	HMDB0004096	C11H11NO3	M+H-H2O	47	100 - 12.5 - 1.33 - 0.102	5-Methoxyindoleacetate
	5.25_217.0962m/z	HMDB0002339	C12H14N2O3	M+H-H2O	46.7	100 - 14 - 1.52 - 0.122	5-Methoxytryptophan
	4.66_298.0957m/z	HMDB0001173	C11H15N5O3S	M+H	44	100 - 14.8 - 6.16 - 0.768	5'-Methylthioadenosine
	7.26_221.1526m/z	HMDB0000529	C12H22O2	M+Na	42.2	100 - 13.3 - 1.23	5Z-Dodecenoic acid
	4.63_229.1064m/z	HMDB0060410	C7H9N5O3	M+NH4	42.7	100 - 9.62 - 1.03	6-Carboxy-5,6,7,8-tetrahydropterin
	6.22_296.2127n	HMDB0013121	C21H30O2	M+H-H2O, M+H	39.5	100 - 23.1 - 2.96 - 0.274	7-Dehydropregnenolone
	5.10_346.2212m/z	HMDB0061062	C18H24N4O2	M+NH4	45.7	100 - 21.3 - 2.57 - 0.226	7-hydroxygranisetron
	4.70_300.1312n	HMDB0003950	C11H15N4O5+	M+H, M+NH4	47.2	100 - 13.7 - 1.9 - 0.175	7-Methylinosine
	7.24_291.1723m/z	HMDB0000477	C16H28O2	M+K	41.1	100 - 17.7 - 1.88 - 0.149	7Z,10Z-Hexadecadienoic acid
	5.50_174.1117m/z	HMDB0031101	C8H12O3	M+NH4	39	100 - 8.9 - 0.966	8-Hydroxy-5,6-octadienoic acid
	3.22_219.0557n	HMDB0060426	C11H9NO4	M+H, M+Na, M+K, M+H-H2O	41.8	100 - 12.5 - 1.54 - 0.128	8-Methoxykynurenate
	7.90_490.2753n	HMDB0060121	C24H42O10	M+NH4, M+K	44.7	100 - 26.8 - 5.51 - 0.835 - 0.107	9-Hydroxy-10-O-D-glucuronoside-12Z-octadecenoate
	5.62_350.0856m/z	HMDB0010316	C14H17NO8	M+Na	45.8	100 - 16 - 2.84 - 0.318	Acetaminophen glucuronide
	2.10_209.1020m/z	HMDB0028689	C9H14N4O3	M+H-H2O	42.9	100 - 11.5 - 1.22	Alanyl-Histidine
	5.05_293.1594m/z	HMDB0013209	C14H17N3O3	M+NH4	41.4	100 - 16.5 - 1.9 - 0.164	Alanyltryptophan
	6.10_454.1816n	HMDB0062445	C22H30O10	M+NH4, M+Na, M+K	44.9	100 - 24.5 - 4.93 - 0.718	alpha-CEHC glucuronide
	6.74_269.1889m/z	HMDB0000053	C19H26O2	M+H-H2O	40.9	100 - 20.9 - 2.49 - 0.216	Androstenedione
	3.90_334.1595m/z	HMDB0028711	C12H21N7O3	M+Na	44.3	100 - 15.9 - 1.8 - 0.153	Arginyl-Histidine
	7.04_288.2029m/z	HMDB0028712	C12H25N5O3	M+H	44	100 - 15.2 - 1.7 - 0.141	Arginyl-Isoleucine
	4.70_304.1742m/z	HMDB0028716	C15H23N5O3	M+H-H2O	44.9	100 - 18.4 - 2.22 - 0.202	Arginyl-Phenylalanine
	3.68_254.1600m/z	HMDB0028717	C11H21N5O3	M+H-H2O	50.4	100 - 14.1 - 1.54 - 0.124	Arginyl-Proline
	6.29_288.1559n	HMDB0028725	C10H20N6O4	M+H, M+NH4, M+K	42.3	100 - 13.4 - 1.66 - 0.142	Asparaginyl-Arginine
	6.62_261.0981n	HMDB0028730	C9H15N3O6	M+H-H2O	39.3	100 - 11.2 - 1.81 - 0.156	Asparaginyl-Glutamic acid
	2.54_283.1389m/z	HMDB0028736	C10H20N4O4	M+Na	45.1	100 - 12.7 - 1.56 - 0.13	Asparaginyl-Lysine
	1.50_247.1389m/z	HMDB0028739	C9H15N3O4	M+NH4	48.7	100 - 11.2 - 1.39 - 0.109	Asparaginyl-Proline
	1.90_240.1332m/z	HMDB0060442	C9H19N3O3	M+Na	49	100 - 11.2 - 1.18	beta-Alanyl-L-lysine
	2.18_321.0682n	HMDB0013220	C11H15NO10	M+Na, M+K, M+H, M+H-H2O	50.9	100 - 12.8 - 2.81 - 0.29	Beta-Citryl-L-glutamic acid
	5.01_314.0627n	HMDB0010314	C13H14O9	M+NH4	37.5	100 - 14.6 - 2.83 - 0.31	Beta-D-Glucopyranuronic acid
	3.66_245.0945m/z	HMDB0000030	C10H16N2O3S	M+H, M+Na	39.8	100 - 12.6 - 5.87 - 0.639	Biotin
	2.45_277.0842m/z	HMDB0004818	C10H16N2O5S	M+H, M+K, M+Na	39.2	100 - 12.7 - 6.29 - 0.696 - 0.109	Biotin sulfone
	6.14_426.1508n	HMDB0003556	C15H26N2O12	M+NH4, M+K, M+Na	46.1	100 - 17.7 - 3.95 - 0.513	Chitobiose
	7.21_584.3166n	HMDB0002577	C30H48O11	M+NH4, M+Na, M+H	46.2	100 - 33.4 - 7.67 - 1.32 - 0.188	Cholic acid glucuronide
	6.76_329.2097m/z	HMDB0000015	C21H30O4	M+H-H2O	49.2	100 - 23.2 - 3.39 - 0.371	Cortexolone
	7.11_363.2151m/z	HMDB0000063	C21H30O5	M+H	39	100 - 23.2 - 3.61 - 0.42	Cortisol
	6.71_542.2701n	HMDB0010320	C27H42O11	M+NH4, M+Na, M+K	49.6	100 - 30.1 - 6.63 - 1.09 - 0.149	Cortolone-3-glucuronide
	3.44_375.1134m/z	HMDB0001013	C16H20N2O7	M+Na	46.1	100 - 18.5 - 3.06 - 0.355	Cotinine glucuronide
	6.15_257.0580m/z	HMDB0028776	C8H14N2O4S	M+Na	38.4	100 - 10.5 - 5.84 - 0.538	Cysteinyl-Hydroxyproline
	7.42_316.2470m/z	HMDB0000651	C17H33NO4	M+H	50.1	100 - 19.3 - 2.58 - 0.259	Decanoylcarnitine
	7.49_586.3557m/z	HMDB0002596	C30H48O10	M+NH4	40.7	100 - 33.4 - 7.45 - 1.25 - 0.172	Deoxycholic acid 3-glucuronide
	7.74_432.3089m/z	HMDB0000631	C26H43NO5	M+Na, M+K, M+H-H2O	52.8	100 - 29.2 - 5.13 - 0.67	Deoxycholic acid glycine conjugate
	3.93_211.0705m/z	HMDB0000012	C9H12N2O5	M+H-H2O	44.3	100 - 10.8 - 1.56 - 0.126	Deoxyuridine
	5.41_130.0493m/z	HMDB0003339	C5H9NO4	M+H-H2O	43	100 - 6.03 - 0.974	D-Glutamic acid
	5.60_302.1950m/z	HMDB0061088	C15H24O5	M+NH4	42.3	100 - 16.7 - 2.33 - 0.235	Dihydroartemisinin
	4.61_326.0858m/z	HMDB0059997	C14H15NO8	M+NH4, M+Na, M+K, M+H, M+H-H2O	42.1	100 - 16 - 2.84 - 0.318	Dihyroxy-1H-indole glucuronide I
	6.77_321.1714m/z	HMDB0060473	C13H24N5O3+	M+Na	48.9	100 - 16.3 - 1.86 - 0.16	Diphthamide
	6.67_240.1713n	HMDB0000638	C12H24O2	M+Na	41.9	100 - 13.3 - 1.23	Dodecanoic acid
	2.53_215.1018m/z	HMDB0000609	C9H11NO4	M+NH4	46.2	100 - 10.4 - 1.31	Dopa
	5.41_136.0750m/z	HMDB0000073	C8H11NO2	M+H-H2O	43.4	100 - 9.22 - 0.789	Dopamine
	4.94_330.1172m/z	HMDB0010329	C14H19NO8	M+H	40.4	100 - 16 - 2.85 - 0.319	Dopamine glucuronide
	5.31_134.0596m/z	HMDB0012219	C8H9NO2	M+H-H2O	45.7	100 - 9.2 - 0.786	Dopamine quinone
	6.07_196.0599m/z	HMDB0001229	C9H9NO4	M+H	43.4	100 - 10.4 - 1.3	Dopaquinone
	5.84_428.2605n	HMDB0012936	C20H39N5O6	M+H	47.8	100 - 24.1 - 4.03 - 0.503	Dynorphin B (10-13)
	8.09_325.2120m/z	HMDB0001999	C20H30O2	M+Na	35.8	100 - 22.1 - 2.73 - 0.244	Eicosapentaenoic acid
	5.55_342.1896m/z	HMDB0000600	C12H24N2O8	M+NH4	40.7	100 - 14.3 - 2.59 - 0.273	Galactosylhydroxylysine
	5.02_254.1488m/z	HMDB0001959	C10H21N3O3	M+Na	43.3	100 - 12.3 - 1.31	Gamma-Aminobutyryl-lysine
	6.59_260.1148n	HMDB0060478	C9H13N3O5	M+NH4	42.6	100 - 11.2 - 1.6 - 0.132	gamma-Glutamyl-beta-cyanoalanine
	6.18_310.1407n	HMDB0011737	C10H16N2O7	M+NH4	42.5	100 - 12 - 2.1 - 0.194	gamma-Glutamylglutamic acid
	4.43_261.0892m/z	HMDB0034367	C10H18N2O5S	M+H-H2O	43.7	100 - 12.7 - 6.3 - 0.697 - 0.11	gamma-Glutamylmethionine
	5.25_293.1153m/z	HMDB0011741	C14H18N2O6	M+H-H2O	38.6	100 - 16.3 - 2.48 - 0.26	gamma-Glutamyltyrosine
	2.25_144.0648m/z	HMDB0061715	C6H11NO4	M+H-H2O	49.2	100 - 7.13 - 1.04	Glutamate, gamma-methyl ester
	3.68_292.2006m/z	HMDB0028802	C11H22N4O4	M+H, M+NH4	40.1	100 - 13.8 - 1.7 - 0.148	Glutaminyllysine
	3.79_228.1332m/z	HMDB0028810	C10H19N3O4	M+H-H2O	47.7	100 - 12.3 - 1.52 - 0.125	Glutaminylvaline
	5.49_302.1481m/z	HMDB0028821	C11H16N4O5	M+H, M+NH4	47.4	100 - 13.7 - 1.9 - 0.175	Glutamylhistidine
	1.97_261.1434m/z	HMDB0028822	C11H20N2O5	M+H	42.3	100 - 13 - 1.81 - 0.163	Glutamylisoleucine
	3.87_316.1314m/z	HMDB0028830	C16H19N3O5	M+H-H2O	45.4	100 - 18.8 - 2.7 - 0.286	Glutamyltryptophan
	7.51_625.3441n	HMDB0002579	C32H51NO11	M+H, M+K, M+H-H2O	44.2	100 - 36 - 8.55 - 1.52 - 0.223	Glycochenodeoxycholic acid 3-glucuronide
	5.24_195.0871m/z	HMDB0028843	C8H12N4O3	M+H-H2O	47.2	100 - 10.4 - 1.1	Glycyl-Histidine
	2.28_204.1334m/z	HMDB0028846	C8H17N3O3	M+H	41.3	100 - 10.1 - 1.07	Glycyl-Lysine
	1.51_286.1384m/z	HMDB0002171	C12H19N3O5	M+H, M+Na, M+K	46.4	100 - 14.5 - 2 - 0.189	Glycylprolylhydroxyproline
	3.04_140.0812m/z	HMDB0012234	C6H9N3O	M+H	41.3	100 - 7.73 - 0.467	Histidinal
	5.29_287.1476m/z	HMDB0028880	C10H15N5O4	M+NH4	39.1	100 - 13 - 1.6 - 0.135	Histidinyl-Asparagine
	3.90_331.0944m/z	HMDB0028887	C12H16N6O3	M+K	41.8	100 - 15.5 - 1.74 - 0.146	Histidinyl-Histidine
	2.01_269.1595m/z	HMDB0028888	C12H20N4O3	M+H	41.2	100 - 14.8 - 1.64 - 0.135	Histidinyl-Isoleucine
	2.01_235.1179m/z	HMDB0028893	C11H16N4O3	M+H-H2O	43.9	100 - 13.7 - 1.48 - 0.118	Histidinyl-Proline
	2.37_172.1072m/z	HMDB0000679	C7H15N3O3	M+H-H2O	48.1	100 - 8.95 - 0.974	Homocitrulline
	6.11_286.1095m/z	HMDB0002034	C8H16N2O6S	M+NH4	40.4	100 - 10.6 - 6.26 - 0.588 - 0.109	Homolanthionine
	1.43_193.0965m/z	HMDB0001390	C10H12N2O2	M+H	40.1	100 - 11.8 - 1.04	Hydroxycotinine
	5.00_244.1534m/z	HMDB0062555	C12H23NO5	M+H-H2O	41.8	100 - 13.8 - 1.91 - 0.176	hydroxyisovaleroyl carnitine
	5.87_351.0941n	HMDB0060001	C16H17NO8	M+NH4, M+Na, M+K, M+H	41.3	100 - 18.2 - 3.2 - 0.382	Indole-3-acetic-acid-O-glucuronide
	6.35_170.0595m/z	HMDB0000734	C11H9NO2	M+H-H2O	41.9	100 - 12.4 - 1.12	Indoleacrylic acid
	6.34_244.0838n	HMDB0006005	C13H12N2O3	M+H, M+Na, M+K	47.2	100 - 15 - 1.67 - 0.138	Indolylacryloylglycine
	4.07_327.1174m/z	HMDB0010319	C14H15NO7	M+NH4	44.6	100 - 15.9 - 2.63 - 0.284	Indoxyl glucuronide
	2.67_227.1745m/z	HMDB0028911	C12H24N2O3	M+H-H2O	42.5	100 - 14.1 - 1.54 - 0.124	Isoleucyl-Leucine
	5.19_381.2260m/z	HMDB0012983	C15H30N6O4	M+Na	42.1	100 - 18.9 - 2.52 - 0.251	Kinetensin 1-3
	5.77_182.1281m/z	HMDB0012246	C9H12N2O	M+NH4	40.1	100 - 10.6 - 0.718	Kynuramine
	2.08_223.0197m/z	HMDB0000192	C6H12N2O4S2	M+H-H2O	42.8	100 - 9.11 - 10.2 - 0.835 - 0.354	L-Cystine
	5.12_422.2369m/z	HMDB0002200	C23H37NO5S	M+H-H2O	42.1	100 - 26.7 - 8.96 - 1.72 - 0.268	Leukotriene E4
	6.74_311.1542m/z	HMDB0032110	C19H22NO4+	M+H-H2O	40	100 - 21.3 - 2.98 - 0.313	Litcubine
	6.12_393.2370m/z	HMDB0007849	C19H39O7P	M+H-H2O	40.1	100 - 21.3 - 3.59 - 0.443	LysoPA(0:0/16:0)
	5.77_433.2349m/z	HMDB0114744	C21H37O7P	M+H	43.8	100 - 23.4 - 4.05 - 0.522	LysoPA(18:3(9Z,12Z,15Z)/0:0)
	5.49_431.2192m/z	HMDB0114745	C21H35O7P	M+H	44.5	100 - 23.4 - 4.05 - 0.521	LysoPA(18:4/0:0)
	6.32_395.2522m/z	HMDB0011154	C19H39O6P	M+H	42.3	100 - 21.2 - 3.37 - 0.398	LysoPA(P-16:0e/0:0)
	6.10_526.3303m/z	HMDB0010396	C28H50NO7P	M+H-H2O	36.4	100 - 31.5 - 6.23 - 0.922 - 0.111	LysoPC(20:4(8Z,11Z,14Z,17Z))
	5.39_341.1703m/z	HMDB0028945	C12H26N6O3	M+K	38.6	100 - 15.6 - 1.76 - 0.148	Lysyl-Arginine
	4.28_285.1256m/z	HMDB0028976	C11H22N2O3S	M+Na	45.1	100 - 13.8 - 6.02 - 0.707	Methionyl-Isoleucine
	7.36_254.1144n	HMDB0032796	C13H18O5	M+H, M+Na, M+H-H2O	40.5	100 - 14.5 - 2 - 0.188	Methyl 3-(2,3-dihydroxy-3-methylbutyl)-4-hydroxybenzoate
	2.54_274.0846m/z	HMDB0038662	C9H17NO7	M+H-H2O, M+Na	40	100 - 10.6 - 1.94 - 0.166	N-(1-Deoxy-1-fructosyl)alanine
	2.53_220.0807m/z	HMDB0037848	C8H15NO7	M+H-H2O	35.7	100 - 9.46 - 1.84 - 0.145	N-(1-Deoxy-1-fructosyl)glycine
	2.72_276.1431m/z	HMDB0039780	C12H23NO7	M+H-H2O	42.8	100 - 13.9 - 2.33 - 0.234	N-(1-Deoxy-1-fructosyl)isoleucine
	2.18_363.1537m/z	HMDB0037847	C18H24N2O7	M+H-H2O	42.2	100 - 20.7 - 3.48 - 0.425	N-(1-Deoxy-1-fructosyl)tryptophan
	6.22_272.2130n	HMDB0011684	C14H28N2O3	M+H-H2O	42.8	100 - 16.3 - 1.86 - 0.16	N(6)-(Octanoyl)lysine
	8.06_454.2546n	HMDB0033469	C25H31N3O4	M+NH4	37.8	100 - 28.6 - 4.78 - 0.585	N1,N10-Dicoumaroylspermidine
	3.14_153.0654m/z	HMDB0004193	C7H8N2O2	M+H	45.5	100 - 8.47 - 0.727	N1-Methyl-2-pyridone-5-carboxamide
	5.45_340.1740m/z	HMDB0033105	C12H22N2O8	M+NH4	45.9	100 - 14.3 - 2.59 - 0.273	N2-Galacturonyl-L-lysine
	4.64_303.1418n	HMDB0039423	C12H21N3O6	M+H, M+Na	42.1	100 - 14.5 - 2.22 - 0.22	N5-Acetyl-N2-gamma-L-glutamyl-L-ornithine
	5.76_399.1633m/z	HMDB0000768	C14H23NO11	M+NH4	45.2	100 - 16.2 - 3.49 - 0.423	N-Acetyl-9-O-lactoylneuraminic acid
	3.97_198.0865m/z	HMDB0032055	C8H11N3O3	M+H	43.7	100 - 9.99 - 1.07	N-Acetylhistidine
	4.50_138.0674n	HMDB0061684	C8H15NO3	M+H-H2O	40.2	100 - 9.3 - 1	N-Acetylisoleucine
	7.26_221.0890n	HMDB0001129	C8H15NO6	M+H-H2O, M+H	40.1	100 - 9.42 - 1.63 - 0.125	N-Acetylmannosamine
	4.11_140.0699m/z	HMDB0094701	C7H11NO3	M+H-H2O	42.6	100 - 8.18 - 0.909	N-Acetylproline
	6.15_263.0507m/z	HMDB0060011	C9H14N2O3S2	M+H	39.1	100 - 12.3 - 10.4 - 1.14 - 0.363	N-acetyl-S-(N-allylthiocarbamoyl)-L-cysteine
	4.61_132.0440m/z	HMDB0060946	C8H7NO2	M+H-H2O, M+H	42	100 - 9.17 - 0.784	NAPQI
	7.05_429.2858n	HMDB0062330	C24H39NO3	M+Na	40.5	100 - 26.9 - 4.09 - 0.453	N-Arachidonoyl GABA
	4.83_234.0785m/z	HMDB0039102	C12H13NO5	M+H-H2O	43.2	100 - 13.7 - 1.89 - 0.174	N-Carboxyacetyl-D-phenylalanine
	7.72_414.2984m/z	HMDB0062332	C26H39NO3	M+H	42.3	100 - 29 - 4.68 - 0.544	N-Docosahexaenoyl GABA
	1.60_123.0547m/z	HMDB0001406	C6H6N2O	M+H	41.8	100 - 7.33 - 0.437	Niacinamide
	6.24_339.1901m/z	HMDB0001272	C16H22N2O6	M+H	40.2	100 - 18.5 - 2.85 - 0.317	Nicotine glucuronide
	5.66_204.0680m/z	HMDB0062182	C8H15NO4S	M+H-H2O	40	100 - 10.1 - 5.8 - 0.518	N-lactoyl-Methionine
	5.39_172.0958m/z	HMDB0062181	C8H15NO4	M+H-H2O	40.8	100 - 9.34 - 1.21	N-lactoyl-Valine
	4.30_213.0974m/z	HMDB0004369	C11H14N2O	M+H-H2O, M+Na	46.3	100 - 12.8 - 0.962	N-Methylserotonin
	4.00_266.1041m/z	HMDB0059772	C13H15NO5	M+H	41.9	100 - 14.8 - 2.04 - 0.195	N-Phenylacetylglutamic acid
	1.50_273.1070m/z	HMDB0012267	C11H18N2O7	M+H-H2O	35.3	100 - 13.1 - 2.23 - 0.217	N-Succinyl-L,L-2,6-diaminopimelate
	2.01_239.1009n	HMDB0013031	C9H13N5O3	M+H, M+K, M+Na	40.7	100 - 11.8 - 1.26	O2'-4a-cyclic-tetrahydrobiopterin
	4.50_187.0837n	HMDB0000669	C8H8O3	M+NH4	45.6	100 - 8.86 - 0.962	Ortho-Hydroxyphenylacetic acid
	3.63_204.0647m/z	HMDB0006050	C9H11NO3	M+Na	46.4	100 - 10.3 - 1.1	o-Tyrosine
	5.42_264.1100n	HMDB0006344	C13H16N2O4	M+H, M+K, M+Na, M+H-H2O	50.9	100 - 15.1 - 1.89 - 0.171	Phenylacetylglutamine
	5.91_316.1278m/z	HMDB0029009	C14H19N3O4	M+Na	43.8	100 - 16.6 - 2.12 - 0.199	Phenylalanyl-Gamma-glutamate
	6.00_235.1067m/z	HMDB0029004	C12H16N2O4	M+H-H2O	42.7	100 - 14 - 1.74 - 0.152	Phenylalanyl-Serine
	5.24_265.1535m/z	HMDB0029008	C14H20N2O3	M+H	38.5	100 - 16.2 - 1.85 - 0.158	Phenylalanyl-Valine
	6.55_229.0852m/z	HMDB0031729	C12H14O3	M+Na	41.1	100 - 13.3 - 1.42 - 0.111	Phenylmethylglycidic ester
	0.81_129.0784n	HMDB0000070	C6H11NO2	M+NH4	41.7	100 - 7.06 - 0.624	Pipecolic acid
	7.69_245.1617n	HMDB0041993	C12H23NO4	M+H-H2O, M+Na	40.6	100 - 13.8 - 1.7 - 0.147	Pivaloylcarnitine
	5.84_226.1542m/z	HMDB0029022	C11H21N3O3	M+H-H2O	43.9	100 - 13.3 - 1.44 - 0.113	Prolyl-Lysine
	6.49_357.2004m/z	HMDB0004236	C20H30O4	M+Na	39.7	100 - 22.1 - 3.15 - 0.337	Prostaglandin B2
	6.88_374.2884m/z	HMDB0002685	C20H36O5	M+NH4	39.4	100 - 22.2 - 3.38 - 0.386	Prostaglandin F1a
	6.77_370.2569m/z	HMDB0001335	C20H32O5	M+NH4	40.6	100 - 22.2 - 3.37 - 0.385	Prostaglandin I2
	6.76_444.2933m/z	HMDB0013045	C23H38O7	M+NH4	39.3	100 - 25.6 - 4.58 - 0.613	Prostaglandin PGE2 glyceryl ester
	7.34_463.2670m/z	HMDB0010340	C26H38O7	M+H	41.6	100 - 28.8 - 5.44 - 0.77	Retinyl beta-glucuronide
	2.92_201.0451n	HMDB0034323	C6H11NO2S	M+Na	40.8	100 - 7.86 - 5.2 - 0.356	S-Allylcysteine
	6.32_218.0935n	HMDB0006239	C9H20N2OS2	M+H-H2O, M+Na	36.7	100 - 12.3 - 9.94 - 1.09 - 0.322	S-aminomethyldihydrolipoamide
	4.75_159.0909m/z	HMDB0000259	C10H12N2O	M+H-H2O	41.9	100 - 11.7 - 0.833	Serotonin
	3.34_259.0737m/z	HMDB0029045	C8H16N2O4S	M+Na	39.5	100 - 10.5 - 5.84 - 0.54	Serylmethionine
	2.73_185.0915m/z	HMDB0029047	C8H14N2O4	M+H-H2O	45	100 - 9.7 - 1.24	Serylproline
	4.54_274.1175m/z	HMDB0029050	C14H17N3O4	M+H-H2O	43.2	100 - 16.6 - 2.11 - 0.199	Seryltryptophan
	4.73_141.0541m/z	HMDB0000635	C7H10O4	M+H-H2O	41.4	100 - 7.84 - 1.09	Succinylacetone
	7.49_241.1787m/z	HMDB0000872	C14H26O4	M+H-H2O, M+H	40.9	100 - 15.6 - 1.96 - 0.179	Tetradecanedioic acid
	6.76_540.2546n	HMDB0010357	C27H40O11	M+H, M+NH4, M+K, M+Na	41	100 - 30.1 - 6.63 - 1.09 - 0.149	Tetrahydroaldosterone-3-glucuronide
	2.00_256.0917m/z	HMDB0029056	C8H15N3O5	M+Na	41.8	100 - 10.1 - 1.49 - 0.116	Threoninyl-Asparagine
	2.77_250.1155n	HMDB0029062	C9H16N2O5	M+H	47.2	100 - 10.8 - 1.56 - 0.127	Threoninyl-Hydroxyproline
	6.62_386.2518m/z	HMDB0005099	C20H32O6	M+NH4	40.6	100 - 22.2 - 3.59 - 0.431	Thromboxane B3
	4.95_144.0471m/z	HMDB0029440	C6H11NO2S	M+H-H2O	37.2	100 - 7.86 - 5.2 - 0.356	trans-S-(1-Propenyl)-L-cysteine
	5.12_143.0729n	HMDB0003447	C10H11NO	M+H-H2O	45.3	100 - 11.3 - 0.79	Tryptophanol
	4.64_288.1331m/z	HMDB0029093	C15H19N3O4	M+H-H2O	41.6	100 - 17.7 - 2.3 - 0.222	Tryptophyl-Threonine
	2.80_200.0134n	HMDB0006409	C8H11NO4S	M+H	41	100 - 10.1 - 5.8 - 0.515	Tyramine-O-sulfate
	7.11_295.1639m/z	HMDB0029108	C15H22N2O4	M+H	41	100 - 17.4 - 2.24 - 0.215	Tyrosyl-Isoleucine
	5.11_295.1137m/z	HMDB0029111	C14H20N2O4S	M+H-H2O	46.4	100 - 17.1 - 6.71 - 0.943 - 0.13	Tyrosyl-Methionine
	6.10_291.0962m/z	HMDB0029114	C12H16N2O5	M+Na	43.7	100 - 14.1 - 1.95 - 0.181	Tyrosyl-Serine
	5.96_282.1203n	HMDB0029115	C13H18N2O5	M+H, M+K	37	100 - 15.2 - 2.1 - 0.203	Tyrosyl-Threonine
	5.36_263.1379m/z	HMDB0029118	C14H20N2O4	M+H-H2O	50.3	100 - 16.3 - 2.06 - 0.192	Tyrosyl-Valine
	5.66_404.0729n	HMDB0029222	C19H16O10	M+NH4	41.4	100 - 21.1 - 4.17 - 0.567	Urolithin A-3-O-glucuronide
	4.14_316.2217m/z	HMDB0094676	C15H29N3O4	M+H	39.5	100 - 17.8 - 2.32 - 0.225	Val-Val-Val
	4.36_195.0886n	HMDB0029128	C10H18N2O4	M+H-H2O	45.5	100 - 11.9 - 1.47 - 0.119	Valyl-Hydroxyproline
	5.21_197.1277m/z	HMDB0029135	C10H18N2O3	M+H-H2O	44.2	100 - 11.9 - 1.26	Valyl-Proline
	6.22_471.2791n	HMDB0003555	C31H46O2	M+K	35.9	100 - 34.1 - 6.06 - 0.742	Vitamin K1
	6.91_200.1274m/z	HMDB0094805	C10H17NO3	M+H	44.4	100 - 11.5 - 1.22	octenoylglycine

## Sheet: Table S1b
sample		A1204	A1878	A591	A1810	A751	A836	A1247	A1916	A743	A1242	A1418	A1109	A1130	A1202	a1714	A676	A1298	A1793	1687	A1194	A1312	A1829	A1768	A1875	A213	A1318	A1448	A1462	A1757	A1915	A1383	A1115	A1311	A1451	A1897	A1910	A1072	A1715	A1425	A1742	A1869	A1717	A1133	A1268	A1396	1393	A1843	A1370
LABEL		F	F	F	F	F	F	F	F	F	F	F	F	F	F	F	F	F	F	F	F	F	F	F	F	F	F	F	F	F	F	F	F	F	F	F	F	F	F	F	F	F	F	F	F	F	F	F	F
		6-Age>50	6-Age>50	6-Age>50	6-Age>50	6-Age>50	6-Age>50	6-Age>50	6-Age>50	6-Age>50	6-Age>50	6-Age>50	6-Age>50	6-Age>50	6-Age>50	6-Age>50	6-Age>50	6-Age>50	6-Age>50	6-Age>50	6-Age>50	6-Age>50	6-Age>50	6-Age>50	6-Age>50	6-Age>50	6-Age>50	6-Age>50	6-Age>50	6-Age>50	6-Age>50	6-Age>50	6-Age>50	6-Age>50	6-Age>50	6-Age>50	6-Age>50	6-Age>50	6-Age>50	6-Age>50	6-Age>50	6-Age>50	6-Age>50	6-Age>50	6-Age>50	6-Age>50	6-Age>50	6-Age>50	6-Age>50
HMDB0000001		29954.9	11985.7	16720.7	22686.6	63640.6	9140.41	28746.1	36365.7	11437.6	26256.2	14247.5	22583.4	9671.32	8135.89	51745.8	19269.4	12409.2	8572.34	17870.2	11700.9	18231	12460.5	7614.73	5659.38	8116.28	72963.4	7944.5	12206.5	16146.3	7701.18	34961.7	5709.58	13399.6	13592.2	16175.9	13138.1	5993.86	19864.1	7720.75	31887.3	20228.6	14565.5	19386.2	15151	17316.3	10601.9	33005.1	9236.57
HMDB0000012		6650.83	2896.23	7307.81	2271.76	7382.34	21531.6	41951.6	2123.24	5056.48	5070.17	9037.42	9039.25	8118.52	11456	15945.3	14724.7	8128.76	18096	17815.3	4088.03	2198.88	2387.22	7562.9	13734	1288.88	4822.33	9364.46	2086.56	6968.3	2810.81	9401.73	11152	5834.58	2117.3	10243	18599.5	27867.5	6106.24	9872.87	35857.4	16934.7	11467.2	8441.73	6333.9	3236.38	54030.3	5509.16	9388.76
HMDB0000015		4771.42	16958.2	17420.1	17704.5	22470.5	18325.9	3601.82	11720	27453.3	11940.5	3289.53	4795.57	7278.35	17768.6	5206.8	2369.15	10652.3	14396.9	21248.3	11487.7	17194.4	12311.4	9182.57	9755.84	7288.07	4661.6	12000.6	11865.9	12064.8	20513.4	16077.1	21114.5	15069.1	13213.2	10474.8	2446.04	11085.8	17212.9	9506.52	15537.1	19401.7	9461.24	22946.6	17071.8	10029.1	4669.74	17080.5	16460
HMDB0000017		8207	10489.2	25109.6	5468.3	15721.5	21531.9	103051	10442.9	19050.6	10042.6	10769.8	33934.5	17670.2	82232.5	6607.13	6623.44	23137.2	43348.8	14921.9	16911.7	45712	19494.8	7804.96	9810.98	10393.6	18036.5	30765.9	8819.71	11712	20115.9	11291.7	13561.6	39134.4	8160.94	3204.09	8169.3	17940.3	7180.84	8186.38	8269.22	12190.3	6504.12	18197.1	8870.87	56260.9	102316	44488.2	54810.4
HMDB0000030		420.593	958.726	214.873	353.929	1445.37	374.412	498.68	697.026	280.342	417.831	10095.4	323.846	850.062	207.869	24.2403	333.358	405.533	2281.43	1264.26	379.724	234.77	368.172	722.445	698.107	928.072	2564.82	152.09	225.554	231.734	86.4514	663.273	929.044	827.814	274.646	588.695	240.364	464.466	325.73	375.659	293.775	212.467	200.292	375.808	160.492	232.473	3842.32	1173.48	489.408
HMDB0000053		1514.76	1083.74	1438.58	1550.91	1443.49	2809.07	350.838	1086.13	2547.84	808.284	653.281	864.612	454.548	3808.44	1006.44	314.858	953.752	855.809	2638.4	1514.96	848.524	1917.47	1683.41	591.978	668.943	520.365	828.542	742.877	961.208	3028.38	926.898	1187.05	1610.82	699.262	623.582	486.76	1821.36	1705.35	1282.78	1034.39	2069.71	535.385	2243.68	1549.02	900.734	386.423	886.415	1275.79
HMDB0000063		2346.79	3545.77	866.792	2311.25	2501.87	9861.57	338.424	624.909	4144.97	2361.54	586.073	977.87	1653.66	898.596	1270.23	356.645	435.512	705.835	565.539	1527.95	489.527	2334.74	796.428	253.038	276.003	758.323	369.998	2211.32	564.145	2483.87	537.354	2749.91	1951.47	1082.17	2286.14	1293.4	1843.9	1053.2	1008.25	2680.5	1972.4	2640.85	2075.62	1741.97	2020.14	1879.4	731.548	2315.03
HMDB0000070		876.877	12227.7	1800.97	2115.02	1861.55	4926.89	12651.4	442.734	9375.63	1804.49	1126.8	942.28	4266.66	4515.79	3571.77	939.757	784.734	989.462	418.488	3579.54	3651.21	731.602	10451.5	2921.74	493.81	1414.09	1316.11	3339.43	1657.32	5133.35	1708.04	1074.66	1610.49	3800.17	5191.16	957.683	1435.27	6355.99	2396.66	3662.98	2149.97	2294.81	1360.84	1600.52	1923.88	912.596	868.949	1423.64
HMDB0000071		104.975	271.643	346.596	294.188	474.953	378.074	87.4914	190.04	552.042	475.589	77.8565	160.996	343.7	879.596	309.867	89.9801	627.978	349.511	742.715	451.261	449.799	782.312	595.076	637.14	1248.4	331.767	697.847	262.263	109.088	284.34	767.456	558.352	841.325	365.509	68.693	93.494	291.445	302.679	368.78	298.789	273.438	285.233	1362.22	610.852	752.641	2011.35	968.925	597.739
HMDB0000073		1878.71	3951.24	4436.98	5260.62	5216.55	4532.37	3970.6	5981.04	5925.44	3812.34	4884.54	1786.5	5878.88	6448.47	3876.38	6561.91	4534.9	6848.17	2546.3	13933.6	8152.33	9228.84	3306.81	3061.13	6961.08	10075.3	6834.47	3545.4	4247.38	8962.18	1126.72	1920.45	3998.19	5184.93	4296.18	10777.2	4287.57	3840.98	7203.27	2242.02	2468.05	4031.39	1781.58	1461.72	6523.14	2281.12	5405.3	8380.11
HMDB0000128		9437.25	16225.4	5062.46	16234.7	11907	12129.9	7589.24	14813.5	10574.4	11497.9	15085.7	8830.26	5308	13220.5	8439.66	11500.1	11967.7	8139.2	2955.64	29372.6	8684.14	15455.2	15448.9	919.878	8261.28	15372.4	14199	9290.59	11313.7	15806.5	3793.72	6341.88	8129.48	6599.95	5038.71	3284.95	12107.3	4305.79	9170.52	5752.85	5017.19	2915.16	9195.08	7242.77	17288.9	11626.3	6427.26	7247.9
HMDB0000132		540.865	1754.99	664.226	654.109	876.933	1510.12	479.823	140.86	581.412	1344	857.809	675.646	379.953	924.635	220.038	337.424	678.4	789.064	2758.48	549.955	369.455	763.915	591.317	553.637	476.995	1025.75	666.838	415.288	870.336	1007.33	441.227	1802.23	1013.93	209.478	1081.87	620.043	486.85	476.328	1094.97	379.335	1588.74	1104.06	590.882	280.355	281.83	637.686	1035.33	1522.27
HMDB0000192		6252.99	7997.17	11408.9	10656	10523.8	8969	7904.97	10049.3	10180.5	10746.9	5602.72	5156.91	11514.7	5353.62	6856.94	6275.9	12009.3	5926.83	10425.4	12629	5347.58	10583.4	8835.41	7523.18	9255.28	8477.85	4631.59	6421.26	9802.05	7476.82	7488.46	9541.95	9897.97	12168.4	6663.56	3684.79	9142.55	8091.04	5405.67	9617.23	9044	5135.69	9883.48	9817.31	13048.8	10232.4	12672.4	9081.73
HMDB0000210		19439.4	72994.6	40100	62619.2	70256.3	74485	133297	44688.1	52722.4	51449.8	39608.5	126607	64836.3	90217.6	55355.1	49050.7	61417.6	63866.8	75226.8	42252.8	230188	95804.8	73353	74967.8	95012.1	67607.7	185749	22965.6	63309.6	89970.9	61863.3	66216.5	196153	43764.9	28996.5	25005.8	59328	23900.7	49718.2	45749.7	48877.6	58005.2	91972.6	54815.2	123586	174460	73173.4	108640
HMDB0000244		414.684	177.929	171.718	534.893	837.374	161.107	1284.68	695.223	279.138	503.152	131.036	71.1098	79.4101	200.672	683.641	30.0574	588.464	289.075	302.87	3847.34	553.759	214.452	394.981	305.815	56.6093	630.693	15561.4	4491.64	1450.75	257.728	5872.34	268.498	33768.4	406.702	421.989	2130.49	96.0077	6166.72	12603.4	1499.23	3079.95	679.904	221.629	245.86	99.1964	141.769	1869.21	77.181
HMDB0000259		1432.28	4177.12	3882.83	2554.55	1694.96	2979.31	956.593	3301.71	1753.92	2184.17	1677.18	351.785	1259.92	1465.99	1038.92	418.217	1373.3	3907.51	4516.24	2081.14	1154.98	639.557	1552.04	1734.21	1201.11	779.079	767.141	2268.08	2704.12	6229.32	617.764	2594.41	1084.65	2174.74	774.884	806.976	962.554	4800.92	1383.08	3203.42	3349.69	1900.42	2504.98	682.413	1240.97	1464.12	2360.61	1471.58
HMDB0000267		32326.9	58282	57497	71520.7	45363	37667	41883.8	65239.6	38239.1	52784.7	36768.3	94697.9	52869.2	46911.1	59884.5	38963	40855.1	35700.6	48381.8	73835.1	50280.2	22839.3	50658.6	67276.3	29354	50965.4	39021.1	52069.9	52082.7	36320.4	41895.7	52117.7	62407.9	34496.2	43011.5	29480.5	52334.1	37537.9	35310.1	89734.7	42010.4	54646.4	84001.8	89353.9	53320.5	52901.8	31329.3	59752.7
HMDB0000289		100866	124225	66482.7	288003	243721	164150	125781	45262.5	119878	84608.2	83273	275745	110076	160235	290465	119324	71753.7	132660	94852	83427.9	289126	59298.6	132169	110244	41073.4	237955	229393	50526.7	243798	174202	124511	114440	114734	84877.5	199639	299742	70824.3	62915.3	169023	57612.3	270318	363783	60842.1	78393.5	81047.5	32637.2	31656.7	192329
HMDB0000301		3556.19	1513.17	1644.52	316.899	919.917	580.851	782.742	583.835	625.747	844.816	2209.85	4466.67	2123.35	844.705	595.292	427.407	3734.21	630.368	594.167	2234.3	885.612	1100.41	1413.47	311.606	512.7	1366.7	538.46	756.005	2306.29	430.852	2508.19	973.39	2849.43	488.103	551.168	1316.35	1077.32	1116.04	362.254	1571.55	1078.31	404.564	1500.95	317.666	868.483	2768.12	821.737	1030.8
HMDB0000331		45.4993	5701.47	660.493	261.266	440.641	481.764	177.776	2692.36	2218.29	617.207	222.472	658.276	593.656	4833.28	132.532	3390.03	8458.78	515.21	3229.91	1404.35	2817.61	1099.86	1670.14	3767.13	486.389	749.548	679.21	423.285	1379.32	10301.3	190.308	485.101	985.762	384.053	5402.06	859.635	1889.11	1415.83	2387.1	256.833	473.748	517.227	298.15	48.4107	9007.04	500.284	3022.97	1937.72
HMDB0000350		3142.68	884.533	2650.25	3654.67	2899.5	1623.55	6404.45	3527.47	2064.77	2693.65	5143.17	3732.8	2590.15	2090	7543.58	4269.69	3866.54	1802.93	3077.68	1985.03	2597.48	3229.62	2662.24	4480.92	4960.61	2236.24	3694.77	3197.3	3529.19	2402.05	9062.46	2862.49	1832.7	2909.01	4266.25	2676.29	3634.13	2938.78	2719.79	6020.59	2092.13	4297.91	2718.99	3942.42	3677.36	4235.52	2274.91	2045.82
HMDB0000394		344.931	508.968	198.719	369.333	229.092	426.69	464.341	308.132	388.273	860.537	484.054	185.291	1057.02	222.732	100.03	306.622	236.052	291.789	261.985	48.2002	290.447	1385.12	712.328	343.885	751.037	136.963	1788.2	792.206	306.171	325.091	141.006	478.083	253.984	852.48	980.728	239.444	440.249	397.065	462.507	672.133	327.292	140.963	394.452	313.757	281.061	263.895	457.874	270.759
HMDB0000413		1045.05	1371.22	1129.79	2914.61	2836.45	1645.7	1645.76	615.278	1356.57	1105.82	2318.02	2292.48	1201.26	1476.92	4658.08	1838.01	1424.42	1495.53	3663.64	1541.64	4952.31	1272.08	1323.45	1101.67	1051.23	1722.49	1664.18	711.553	3563.16	2205.62	2323.06	1730.08	1299.81	937.438	1617.17	3025.25	1360.59	785.931	1901.39	1506.54	2321.42	4405.05	657.308	1162.4	1573.82	1620.32	344.484	1614.52
HMDB0000418		6895	6161.18	4119.08	8155.09	9831.33	19540.9	2380.51	3800.51	5867.6	8273.51	2379.86	9432.73	7759.32	7809.13	3216.29	2966.85	6120.68	7597.47	3665.76	4475.83	2836.06	17755.7	3052.88	1930.39	1604.66	3633.66	28198.7	2933.28	5851.14	6079.22	1648.35	6709.29	15539.2	4540.36	9118.32	5568.59	4499.39	8473.01	5255.71	7225.5	6633.73	3680.13	12612.5	10849.4	9925.84	4150.12	7596.54	5656.06
HMDB0000439		2067.17	849.982	435.685	1014.29	592.57	3143.92	2896.74	2450.58	472.215	1065.4	2706.45	1733.38	4361.57	1225.39	3078.39	21167.8	2206.07	1669.62	1993.88	851.735	987.412	4844.6	1470.41	1779.29	1205.01	1049.78	1564.78	866.036	1610.63	626.606	1249.74	4933.86	2805.98	1241.12	832.397	3278.59	1177.31	8224.73	11067.4	4170.13	832.47	1740.81	1028.63	3521.35	445.967	4753.84	4136.97	963.779
HMDB0000472		34257.2	35560.1	51018.8	29482.6	29199.2	31690.3	29085.5	44260.4	56079.7	43037.4	28136.4	42922.3	35237.8	42078.1	19494.8	26197.2	45311	39154.9	42809.6	51442.6	29613.5	52669.4	31876.5	38882	46621.2	38206	36250.8	32800.6	29951.5	51847.4	77045.3	42316.8	51343.9	40422.6	17441.6	19100.4	32412.8	31802.7	29407.2	56320.9	33466.3	24785.8	50302.7	27681.5	45984.7	66111.8	62035.7	46980
HMDB0000477		24.3718	46.4011	249.94	21.5986	80.8185	239.481	72.1436	208.24	235.766	131.782	153.793	24.0713	65.2262	39.4953	202.14	14.9115	471.884	132.967	233.584	220.876	73.3114	73.8361	154.541	37.6579	17.8033	82.088	121.632	590.629	62.2727	39.3354	47.5114	100.069	274.657	36.1187	85.9197	47.5279	85.2048	168.754	57.6531	81.458	84.8564	57.7556	93.7027	46.2418	20.9103	44.3471	48.1848	172.389
HMDB0000529		2320.15	1506.11	1106.21	2133.84	1358.64	1839.75	3363.3	1617.93	1723.66	2118.65	4319.71	5014.35	3178.02	2751.76	7018.5	4917.97	2169.82	1753.46	3917.09	2103.54	4652.79	3253.31	3565.04	2810.01	4967.99	1416.31	3189.96	4594.57	3499.09	1618.38	3450.63	2814.44	1921.49	2257.05	4242.75	4540.67	3322.87	2624.3	3475.81	3784.95	3017.38	4306.16	2599.83	3150.35	3046.79	2690.1	2096.28	1900.62
HMDB0000600		4547.53	6222.48	10122.4	5269.1	5591.73	2868.14	4347.15	8398.89	9065.69	7285.14	7366.86	25659	5362.59	4048.66	6364.32	3623.93	16519.4	3630.46	8509.07	6736.04	4499.53	3867.95	5681.55	14977.8	6533.75	3907.74	8740.19	10162.5	10692.7	6219.71	30927.2	3335.36	4748	7914.05	5759.83	8439.7	4171.41	6747.89	3155.93	7561.29	4463.32	5486.9	5272.03	6453.49	9224.23	10939.4	10016.3	4584.56
HMDB0000609		600.22	1062.82	86.7859	113.763	386.754	87.2764	368.84	636.366	37.4127	406.348	1132.5	428.294	171.055	56.451	14.0154	1193.67	239.59	517.542	28.6207	579.877	198.95	553.224	118.061	134.792	201.64	135.922	126.144	79.8571	725.939	36.6267	317.972	688.835	248.35	240.386	262.02	408.263	122.932	173.648	191.775	197.042	470.04	290.981	211.576	860.891	110.492	505.966	3635.35	2040.08
HMDB0000630		1829.58	3515.67	4928.85	2000.71	1829.42	4261.33	1186.52	573.503	1577.91	2254.44	2031.89	1161.09	1944.3	2377.37	695.026	743.817	2977.39	3229.62	4536.23	2670.2	899.934	2323.48	2936.35	2899.08	2793.18	922.985	3047.12	3091.22	2530.82	2045.35	1605.53	1723.34	2528.56	1506.26	1907.99	926.169	1741.32	2599.84	3051.95	1425.55	2152.52	1307.21	2793.02	2253.01	1604.38	3053.86	3186.3	2029.96
HMDB0000631		556.683	3669.06	3523.53	893.886	1819.19	1932.21	1042.96	6097.19	4829.51	4532.61	206.128	383.659	4023.71	7511.96	821.334	17828.9	6227.94	12576.6	5408.85	3809.85	2269.16	8190.85	4306.24	1384.69	2395.85	3865.77	1744.36	2649.1	999.383	11202.6	618.36	1884.22	4194.8	3606.94	6173.23	4382.33	3229.92	2634.79	4341.74	79.9523	891.29	6169.24	1393.19	520.612	8481.38	849.379	8617.09	14521.1
HMDB0000635		133.852	75.1045	271.694	88.1672	608.726	115.388	644.553	94.8095	194.778	127.552	37.4709	148.079	160.11	229.63	134.559	194.726	320.811	164.347	254.181	254.725	98.5953	31.2557	56.8246	540.094	5.91549	305.331	120.98	132.451	167.558	256.474	180.168	99.7686	132.279	121.077	110.481	482.999	120.954	194.637	2871.76	232.508	204.405	135.423	170.339	92.106	113.203	375.803	300.231	127.197
HMDB0000638		7102.84	1271.95	734.658	830.139	2786.72	1294.59	4559.7	3654.95	816.782	1099.66	8507	445.523	1147.44	536.553	3301.59	4505.4	1393.93	1100.93	978.57	614.338	600.427	1452.61	749.974	1587.8	1190.56	1092.85	470.703	1336.57	929.066	1046.57	675.889	1347.82	1862.12	1278.32	4321.09	7399.98	1617.92	960.303	939.17	2673.14	1221.25	1977.74	988.731	1427.13	1211.95	657.28	1083.57	1476.38
HMDB0000641		6311.18	8424.02	8989.19	9116.36	9619.47	7846.29	8741.78	10022.2	9698.6	6762.72	11801.5	8014.81	8995.24	9865.48	11561.9	11742.5	7451.74	12884.3	7881.72	18649.2	18064.1	10527.3	6062.91	7567.19	8615.56	14532.6	9984.35	8033.94	14555.1	14777.8	5361.27	6181.02	8115.05	8637.08	9523.82	19689.8	8281.53	7499.48	10674.2	7882.88	8492.82	14262.1	6684.72	5942.03	10130.5	6990.74	9494.21	12630.8
HMDB0000651		29805	75909.3	39232.8	44451.6	36037.5	23018.8	7322.17	42759	57080.8	119107	18617.9	24702.1	164473	49708.6	20517.2	20760.4	30791.8	34553.6	64548	52277.6	22316.4	157824	125647	48317.9	89461.9	45202	267262	105632	72254	79739.3	51473.6	45188.4	50505.6	115001	90832.2	10116.7	24065.6	56860.4	22624.6	100572	68753.8	34805.3	72291.8	68142.2	100692	116135	77249.1	29288.3
HMDB0000669		213.983	276.156	369.729	186.653	257.52	187.097	278.894	329.496	220.028	253.795	136.941	164.532	162.308	344.792	234.875	338.592	185.04	325	251.538	190.383	339.699	218.583	130.724	225.549	253.981	301.054	210.073	265.18	236.267	218.097	201.521	122.487	1375.94	239.651	204.51	169.843	342.959	309.855	334.792	188.615	182.713	192.835	564.777	240.416	308.287	425.047	464.702	298.89
HMDB0000679		656.186	72.8229	95.1866	207.159	53.4805	20.0853	83.1783	12.8646	0.00333266	57.7817	603.822	20.3805	6.13219	3865.31	139.326	84.2313	3.42577	160.183	5.46721	122.999	15.5059	67.8945	167.637	446.317	34.2676	285.108	415.355	11.8005	52.4208	75.34	233.114	120.487	31.0331	54.8834	83.1348	340.129	57.3489	16.0496	356.725	5.32604	160.793	241.449	131.462	147.602	10.8428	1045.63	46.9958	40.0855
HMDB0000734		37646.4	134996	89621	133008	125941	93481.3	1276.02	61456.3	137076	126465	128965	122650	155035	179725	186272	172639	162115	95664.8	247993	159603	221094	135469	242376	160180	78191.3	139195	166633	59650.5	221647	236072	3209.16	104810	74146	37699.5	74233.1	96974.6	221813	123310	155449	84023.5	145112	173301	67453.9	123398	112282	273444	129158	108738
HMDB0000763		779.126	359.435	310.023	516.488	1578.05	5886.22	609.195	1570.79	6487.19	244.106	23820.4	572.521	16237.6	2405.72	4581.12	692.335	4025.86	962.093	3129.22	1392.03	4522.6	10729.5	1937.14	2938.98	7296.99	1134.71	256.294	367.422	1929.02	27570.6	775.987	1202.61	241.066	1850.03	628.832	6475.36	1377.45	1283.14	9168.65	411.405	326.427	19874.9	215.524	931.579	14260.5	4096.09	35345.6	4543.87
HMDB0000768		5197.33	869.719	1149.76	133.435	1110.93	5766.74	1605.39	391.742	6045.6	723.687	5937.47	5662.27	19863	809.923	1926.39	1339.75	22882.7	1245.31	621.512	2946.74	1690.21	3603.73	8981.65	1196.57	702.676	19316.8	12670.4	389.32	2414.99	4499.88	872.163	58781.9	962.564	1952.41	286.336	943.174	29357.1	649.042	1697.98	894.278	3843.4	13743.8	4346.72	18118	211.659	25364.8	739.469	411.575
HMDB0000786		27406.4	46443.4	15842.1	54784.2	52898.1	80843.7	18898.9	11465	33882.1	33189.3	39669	59319.1	29618.7	72409.5	32406.7	20264.9	35636.6	34265.3	61630.8	32334.9	110839	37453.5	28610.4	38606.6	22662.2	82451.5	98512.7	10386	44827	98093.6	17833.1	48613.2	39375.8	17209.2	38635.9	22266.1	23102.5	7911.95	73916.7	13225.3	68253.1	85851.8	14401.3	23038.3	18516	14642.7	14708.8	67684.3
HMDB0000791		36176.5	32477.8	44345.3	28362.8	41494.8	19179	19493	29599	27551.1	83032.9	37358.9	13893	37784	45534.6	67414.1	13830.1	16801	33903.3	30039.4	13539	15163.6	64400	33357.2	18517.9	37393.4	28853	43528	94417.3	2838.53	24249.3	46825.8	14963.1	36752.9	32509.5	30572.2	9860.52	15496.4	43549.2	12130.1	40907.4	28397	22462.1	34492.5	66705.7	24815.8	22457.3	16631.3	16327.6
HMDB0000872		971.083	270.646	513.092	357.057	412.663	478.674	710.356	566.841	280.728	337.37	651.831	149.87	653.644	174.866	298.815	600.585	452.092	198.401	375.946	140.87	281.357	558.112	329.539	340.295	1201.25	275.11	218.408	914.819	28.7387	589.384	98.7764	402.513	576.061	637.5	848.038	602.959	741.706	1065.46	562.21	760.943	241.793	402.855	750.851	410.706	230.411	261	416.68	584.927
HMDB0000883		66155.5	64767.2	55706.3	130878	144776	105870	99216	43478.9	64727.6	84324.2	137139	166569	67341.9	84294.4	194715	83538	66508.8	69951.7	71160.1	85068	255418	67866.2	84297	59378.9	59136.7	128368	119979	57226.9	164183	122579	105188	61588.5	60202.3	59363.9	80055.4	76769	70241.4	37499.4	54956	104373	76280.5	180183	38682.4	50219.3	78916.3	34503	38693.5	54486.8
HMDB0000903		14861.5	53255.2	53081.7	58062.2	63888.4	61488.8	10525.2	37598.4	84700.5	39412.9	9379.77	20620.3	28197	57811.4	18613.8	10349.2	34913.1	32068.6	53665.1	29849.3	60798.8	49094.5	35148.3	33815.7	31303.7	16449.8	42953.1	35236.4	33116.8	51956	58077	59743.2	50252.6	48545.2	29371.7	6771.54	34455.3	48627.6	28563.7	48606.8	54285.2	32358.9	68058.1	57718.5	39611.1	22854	45556.2	57529.6
HMDB0000912		57699.6	74113.4	77594.5	49245.8	68633.3	67476.4	38937.5	83924.5	72312.7	67687.3	50028.8	53402.3	73751.9	93068.9	42981.2	64617.3	68951.2	73523.8	75229.7	85713	40398.5	92831.4	65715.6	68613.9	88953.6	64279.5	58786	72633.9	61523.6	70532.6	83212.9	70867.8	67903.2	56579.7	52161.7	41429.9	66914.9	72289.5	78259.5	64296.7	71679.4	49995.5	92480.3	64316.4	69445.7	90278.6	101298	74896.3
HMDB0000939		13903.6	5686.54	5622.28	4480.27	3982.49	5498.06	4243.87	4283.07	4830.32	5949.08	4388.98	2578.66	3786.55	2998.07	10535.7	2601.19	6287.08	6539.21	6979.59	4768.78	2598.7	6022.93	4190.98	7662.25	2423.36	6214.37	3072.98	4846.04	4223.53	3372.32	2709.34	4338.3	5611.83	5619.32	4335.54	3088.85	21464.9	4142.09	3833.52	5366.37	5883.39	3349.74	3426.2	6425.71	3031.62	13732.7	12931.8	7867.39
HMDB0000978		29762.2	29500.7	48359.9	32064.4	32456.4	53519.8	54318.6	86281.3	39253.9	48891.3	35492.5	23711.9	64944.8	62473.7	62756.2	26673.8	39540.8	43512.7	46476.3	48836.1	42158.7	40674.4	35611.9	90514.6	46863.5	44039.4	37256.2	51652.5	43543.4	61744.2	44737.4	58329.6	27388.3	37712.5	27534.9	25995.7	64238.5	53714.8	40628.9	70364.3	39018.8	25491.9	85112.9	57563.3	70786.9	122151	71415.8	40192.9
HMDB0000982		2903.79	5841.75	8427.72	3659.29	3010.46	7651.18	2120.01	1062.21	2811.57	4038.81	2990.35	3034.12	4995.61	5643.48	1757.67	2074.51	5812.49	4113.6	7316.87	4438.65	2778.7	7289.08	8943.95	6970.78	8699.61	1870.82	9167.7	4418.93	3883.96	3287.69	3768.35	2671.92	5104.02	2951.76	2822.12	1166.86	3405.47	3910.44	5508.51	3452.94	3322.43	2784.18	4761.64	5363.1	3737.81	7189.96	5471.19	4114.78
HMDB0001013		2387.67	1455.26	3581.13	2782.41	3097.86	938.38	1710.21	2896.93	1973	4094.49	762.602	1369.12	1513.6	1685.35	1594.05	1565.94	1760.56	2173.17	1754.63	1535.77	1595.23	4855.01	1033.39	1063.51	2478.04	1264.79	1339.57	2459.52	1348.11	711.03	2783.58	1114.47	1609.79	3686.95	1646.54	893.912	1367.27	7069.84	953.243	2414.51	2003.42	1657.36	1621.57	2059.82	2277.34	2808.97	4808.55	1602.02
HMDB0001046		12.1117	228.326	320.018	80.424	6.394	67.6777	19.5689	104.85	32.8259	14.7109	327.668	64.2684	16.6669	42.5021	74.2075	172.288	19.5256	126.93	4474.99	86.2566	514.12	29.8445	121.557	34.923	11.9316	24.5036	99.8668	86.3594	87.8445	16.1959	4813.97	16.7971	46.3006	88.3186	60.7301	110.769	54.814	44100.1	20.2637	46.1602	310.21	348.727	7275.35	8.72221	4.42236	5349.88	3.85436	205.8
HMDB0001067		1590.48	1917.19	2629.73	1587.49	3248.12	5345	1861.12	1979.91	1720.11	2507.49	810.238	2717.7	1248.02	3048.04	2709.14	1586.2	2179.46	1679.92	2994.6	1483.7	3437.84	901.062	1894.92	1602.02	2888.44	1843.7	2020.63	5759.14	3955.64	828.246	2910.02	1273.21	1276.57	2631.55	1771.32	1024.74	984.884	1248.03	1312.17	1330.35	1663.95	1695.76	1557.53	1902.01	2438.75	867.248	747.465	2112.49
HMDB0001129		984.297	718.172	3013.39	539.621	1192.35	0.214701	1198.39	0.00706695	1517.43	1392.04	1328.83	4659.7	446.511	1306.92	436.133	914.512	735.323	991.412	326.417	298.116	426.604	641.66	2331.27	823.814	2891.13	194.575	600.273	0.105165	0.0513198	0.0675256	95.8089	10639.2	9393.95	701.282	0.491859	0.0490889	570.143	56.4008	825.02	382.106	348.318	391.936	175.736	2240.81	686.404	1.44501	527.29	333.426
HMDB0001173		7101.63	17668.8	3830.54	11631.3	5525.74	9348.78	6279.19	3921.3	6932.92	6408.28	13124.3	11211.6	10108.5	38405.7	15631.9	14352.5	7697.4	12001.2	11341.5	17411.6	62438.6	17048.8	22443	25922.7	14362.7	15576.2	54401.9	8642.76	9753.39	35956.8	7952.15	35032	9837.23	7425.15	8959.86	4813.81	11008.7	4725.18	16345.8	8537.8	10725.7	12891	10393	6605.62	7208.77	14520.9	9760.9	11636.2
HMDB0001229		10073	1550.1	16595.5	67703	2806.48	7958.26	4994.52	1573.87	6316.77	1926.92	1991.8	12966	2868.73	7727.33	3625.88	13423.3	2314.87	474.743	2335.55	535.23	7288.18	579.984	409541	2353.66	465.742	1370.48	9555.27	1775.07	1260.16	1565.44	8355.2	6247.18	4660.54	368.554	237509	4189.26	2841.05	3333.84	6322.96	3088.63	2332	3973.69	10932.8	1239.43	754.506	79613.8	717.418	1517.85
HMDB0001241		757.845	31.9414	21.9378	125.946	65.5843	75.0309	467.676	311.934	65.2361	202.772	1019.15	76.9363	310.417	213.233	184.32	548.367	169.049	181.653	507.109	185.395	119.784	190.603	37.4277	94.373	48.7214	87.8827	145.15	60.1195	397.795	30.5385	78.4274	83.5825	380.553	99.3765	603.593	498.325	70.742	90.3397	1301.93	133.902	121.165	183.884	48.0578	487.793	76.7977	88.2686	158.754	90.6806
HMDB0001272		196.136	129.721	158.565	69.9273	116.171	51.134	215.785	300.325	202.844	266.063	183.878	116.046	133.801	70.2883	102.092	113.189	215.441	114.26	122.552	410.264	191.637	293.151	298.939	393.005	1618.86	147.404	232.524	1208.76	330.871	221.174	82.0612	233.707	162.427	213.981	339.916	117.158	116.001	127.077	155.909	354.831	194.323	38.9364	374.512	351.397	116.946	221.194	242.205	24.4286
HMDB0001335		4058.93	2689.49	3520.65	1626.89	2767.82	1018.35	189.915	800.421	680.828	1070.22	892.372	1006.21	3122.17	2336.89	3081.19	419.951	1881.38	1682.15	4248.29	1860.45	766.068	3906.98	2918.37	2924.29	1603.33	1151.41	1820.16	2938.28	397.811	10724.1	4644.37	937.406	2001.23	3794.6	974.413	3263.89	1267.1	7094.92	1299.08	2368.28	1595.16	754.254	5632.64	3229.7	1183.06	1833.87	3333.69	1540.81
HMDB0001390		106.241	190.521	512.288	76.6895	53.9867	129.125	52.2562	718.771	58.9766	75.452	108.423	156.129	119.645	91.0559	0.530563	144.763	76.6013	226.874	8.73199	89.1581	578.944	42.8955	46.5982	70.2902	32.988	51.4704	48.1608	173.596	161.407	97.2272	208.414	28.0593	93.2208	71.7265	128.624	48.565	77.7835	147147	114.94	28.859	418.277	88.9325	40.2495	26.6976	11.0599	9619.4	26.0834	102.05
HMDB0001406		801.188	888.909	967.573	1142.04	1315.37	1983.48	1347.29	210.496	984.616	1246.17	1148.69	1244.91	614.441	876.32	1180.83	1041.47	428.066	1313.19	783.389	901.97	3615.82	382.833	500.981	541.154	812.092	902.337	885.618	549.769	1107.14	695.501	607.795	1496.89	595.134	1166.64	758.177	1030.79	342.858	833.334	502.615	757.545	532.992	347.079	2334.14	655.724	763.014	876.188	1485.94	530.292
HMDB0001424		5155.3	13257.6	11783.6	8813.67	7048.27	8999.86	4193.04	10362	6386.31	7003.51	6996.03	1363.78	4126.14	5926.35	3447.04	1801.61	5093.36	15426.5	10462.1	9089.02	3769.19	4604.16	11507.3	6709.31	8598.89	3811.51	6000.67	9145.73	11192.5	20119	2622.68	9471.62	3815.71	6641.95	3961.14	5572.72	5602.37	16881.5	5925.88	9680.5	12423.2	7636.2	9578.1	2848.15	6414.19	5121.24	9282.61	5061.55
HMDB0001434		201.13	376.247	283.261	455.931	777.407	264.063	364.273	590.066	339.604	391.736	334.749	214.546	787.994	516.315	149.858	6405.36	667.976	681.128	237.738	781.99	481.335	1475.59	596.448	261.959	413.872	2013.59	742.517	237.011	342.173	424.152	587.26	146.208	239.77	638.181	212.213	1244.94	1236.97	706.885	22804.5	324.458	131.413	503.473	239.954	205.7	792.1	845.017	736.678	464.584
HMDB0001886		110147	19152.1	3051.21	38681.5	9734.06	12153.1	3566.22	3113.88	5732.64	1836.48	34107.8	154269	22321.9	2656.09	6523.33	21629.1	37030.8	14676.6	45489.7	9506.44	16517.6	47386.9	37800.6	24026.9	54168.9	3313.79	619.342	3670.37	6250.88	697.644	5951.11	472.66	16934.3	7598.19	29583.5	1901.15	21261	27952.3	15112.3	21389.2	6637.1	2083.58	23889.7	1392.17	4810.04	2768.11	49191.3	11540.5
HMDB0001959		370.178	691.365	1315.77	519.776	418.479	378.918	387.427	1085.59	634.986	566.683	432.889	323.965	483.842	534.763	732.782	348.426	720.238	766.006	794.305	1538.45	451.727	727.272	716.399	609.418	1848.67	659.303	665.587	808.759	656.408	999.509	846.395	889.443	843.988	431.513	656.255	193.349	758.538	589.789	485.104	878.161	635.787	400.484	873.831	830.539	840.675	1103.67	1522.8	861.904
HMDB0001973		59688.5	19588.7	17356.5	56442	27276.7	20405.5	12314.2	3987.7	18699.4	7606.61	48961.5	34977.2	21723.9	8920.43	8611.23	6533.41	36316.8	30279.3	72103.9	9191.96	11311.1	37918.8	9085.16	31348.4	39175.6	15602.6	4809.46	7300.04	12239.3	9764.3	6215.63	7518.62	27136.3	23390.9	26076.6	8714.95	37208.9	45064.7	10816.4	31626.9	20916.5	9630.45	34364.2	5534.64	9561.04	10260.6	32117.2	18387.2
HMDB0001999		37.0753	126.99	80.1407	85.1022	16.551	135.755	13.8505	62.9376	22.4366	42.4009	47.0722	51.8809	33.7026	101.216	108.352	21.565	121.796	100.895	35.913	65.6067	225.003	443.779	98.4717	76.8551	947.188	121.689	112.09	250.944	28.2473	87.9432	39.3841	136.403	387.153	93.5814	33.2302	37.5016	285.87	117.107	52.1118	125.196	52.3318	148.582	197.491	265.534	116.693	21.4494	27.483	154.837
HMDB0002013		84999.4	108671	78446.6	129703	123442	106208	77470.9	156494	92752.2	114432	134970	113430	181880	126902	245669	182947	85345	112368	123656	124998	126834	252004	148833	141677	64772.3	157532	151006	99645.9	97242.3	156735	237694	84594.7	86401.1	139371	100241	103738	167692	122311	76912.3	118009	63163.8	75910.6	123988	142401	148002	97538.2	87982.9	131758
HMDB0002026		12312.3	13547.9	7381.97	39502.2	14355.6	8376.95	3613.23	652.792	8882.47	1738.59	29602.2	3701.06	21598	1438.73	3188.04	2439.05	9875.78	15702.3	65762.7	677.505	7194.85	29589.1	3067.45	13863.8	44166	1579.58	2699.47	2131.27	1779.79	1395.1	1026.05	1921.98	27604.6	7267.43	7505.78	675.977	22083	24628.2	1735.84	32954.3	6065.71	1313.58	39524.6	1496.91	5605.79	5286.62	12441.7	11463.2
HMDB0002034		204.456	649.545	549.357	334.701	289.317	334.274	423.635	473.514	270.427	302.561	201.081	109.544	313.089	429.8	171.818	161.872	456.247	430.505	223.459	368.373	123.983	170.625	675.338	787.675	354.406	197.348	353.084	345.464	388.353	101.93	245.18	534.613	270.681	196.523	214.368	151.845	396.17	689.528	348.828	322.157	295.325	200.772	290.816	478.685	404.32	1101.34	451.244	195.533
HMDB0002059		2461.42	935.08	672.475	1237.85	936.044	1187.77	4768.69	1266.89	1662.39	1395.39	3035.08	771.752	1146.8	873.765	1513.91	3077.42	1509.72	1191.1	868.959	1061.41	700.42	1417.32	880.021	861.491	2258.78	1146.79	919.084	2155.16	921.966	996.355	737.562	1151.51	1551.04	1244.68	2351.98	4174.17	3041.61	1298.66	1099.11	2235.11	901.917	2509.52	1349.16	1377.03	1616.66	679.953	797.355	1235.69
HMDB0002171		1912.2	2039.5	2511.75	2457.12	1461.91	989.354	1108.08	3447.09	915.229	1755.75	2344	2776.79	1067.74	2411.11	916.257	621.165	1502.5	2661.63	1020.06	1531.16	916.064	4305.44	1775.78	1837.68	1543.15	1515.74	1355.9	710.115	1485.48	514.448	1269.45	2629.18	641.885	921.223	702.596	199.968	650.256	557.658	602.55	6733.8	448.639	106.818	484.396	1121.94	345.139	1458.6	444.935	679.18
HMDB0002200		5039.77	510.393	488.964	439.372	446.125	6395.61	1602.05	419.567	885.325	738.745	4979.43	16945.1	4233.62	1199.57	4442.36	31.3336	35525.2	535.569	1270.02	548.871	789.567	324.181	5326.03	2140.31	514.619	425.351	2552.91	265.688	205.019	5708.4	40.0086	699.419	184.627	189.872	545.796	775.997	202.309	354.213	301.36	304.197	489.378	1949.24	2.60501	1236.44	1556.82	24876	19.1433	1130.12
HMDB0002261		81.7453	126.06	48.3899	79.3639	42.3524	108.058	130.788	89.9885	43.9068	99.0846	192.141	100.48	54.5776	109.541	71.2951	49.8542	149.712	56.1719	67.9727	39.8583	130.036	206.307	89.9344	46.041	232.651	115.888	141.893	134.986	107.696	29.8573	66.0904	197.69	165.587	139.243	98.2568	128.165	376.082	84.7428	90.2969	74.7826	98.456	133.153	77.4729	98.2187	94.3624	65.9819	56.6761	162.828
HMDB0002265		43.3387	623.659	141.763	102.974	39.4457	679.781	64.5713	337.112	199.344	71.1162	33.8281	99.4474	117.374	60.9366	42.8948	23.6209	3066.55	117.844	98.0223	251.616	39.8888	180.107	95.3648	125.062	297.257	45.3209	145.745	171.556	74.345	117.723	326.037	1791.59	609.258	176.918	75.7212	200.541	261.435	378.579	140.477	46.787	572.932	230.965	80.5431	59.2096	638.418	80.0454	890.562	239.387
HMDB0002284		739.457	1608.79	2969.24	8293.53	913.681	1303.34	772.064	7406.77	1678.94	14437	787.698	1019.68	750.501	2635.89	408.553	393.283	935.622	802.058	2479.95	1839.76	2591.47	3760.22	1706.17	442.033	2040.94	776.374	7963.79	1100.98	874.691	4324.18	844.711	2271.46	1146.15	5004.51	1335.77	93.3134	441.114	1426.3	1314.88	3040.15	691.564	204.945	93.1716	391.48	1063.75	651.984	2069.7	725.034
HMDB0002339		3506.19	1606.06	559.834	943.125	1463.01	1113.53	3237.92	1082.56	452.32	2025.89	2278.98	1102.97	1570.7	1264.02	6307.28	5102.44	701.073	993.69	3170.68	322.48	1105.02	1003.31	689.566	1380.4	260.037	3739.7	236.594	1370.66	1045.35	798.566	2441.96	3309.53	2063.06	1064.73	1564.59	2359.03	931.826	650.132	1814.73	1711.16	848.408	1223.54	2800.27	1015.39	764.972	1493.26	1546.52	1414.75
HMDB0002577		1696.64	3107.99	1863.65	2095.71	6742.79	11324	2804.79	2351.87	1332.53	1680.78	7109.35	197.446	3283.44	662.825	4839.19	996.236	3027.13	746.842	986.732	1552.92	2544.02	1130.05	702.471	2236.41	2438.16	3801.3	5062.5	2684.67	135.238	1205	6335.12	4445.15	7873.09	3239	2545.34	874.169	2014.12	1161.19	555.706	2328.2	1391.2	4361.43	6499.33	1230.81	3072.09	112.422	797.006	3340.5
HMDB0002579		431.325	2596.78	2125.29	825.093	471.558	910.199	309.085	6028.19	3140.84	2785.8	124.701	655.748	1803.8	2361.63	1746.5	9320.51	6734.58	6214.93	2984.71	7264.84	2660.04	4840.61	4383.91	1913.78	383.99	1358.84	4.73432	3015.05	1593.53	4524.29	206.804	314.218	3319.93	2217.86	7924.77	5093.94	3894.27	5148.2	4484.15	37.8681	536.326	1291.66	783.253	18.9799	6031.68	225.495	3912.99	5771.93
HMDB0002596		1595.17	5509.4	4937.75	5482.59	2808.37	8898.07	2799.07	6194.55	11805.7	4593.18	5240.08	7359.72	4983.04	10709.4	3411.74	9035.72	5453.13	1916.75	3547.37	3485.29	8286.32	9092.33	21136.8	4031.08	3175.1	2933.43	9021	2461.62	560.77	14992.3	1532.12	5012.76	40731.2	5966.02	4101.53	4009.56	7697.55	6290.03	4392.56	251.085	1736.43	5753.51	1239.58	1990.52	14780.1	1927.85	3771.78	10230.4
HMDB0002685		1648.77	477.719	1945.07	126.026	399.354	135.784	1086.56	191.314	355.015	142.875	116.457	456.558	693.394	190.942	61.5999	187.701	252.456	25.9604	550.356	65.2075	146.917	352.65	300.1	862.703	308.949	214.868	885.052	246.229	53.2343	3322.36	2110.53	0.00070017	223.509	652.005	249.802	157.08	768.455	3798.07	578.137	476.898	165.556	155.941	856.126	628.051	395.712	190.878	782.857	311.087
HMDB0002825		28818.7	57011	17170.7	126228	45873.7	34928.6	9119.44	77.2687	23828.9	2207.67	224926	12179.8	32163.1	2479.92	4515.86	4284.87	27493.5	15098.3	206974	641.925	22373.6	105473	6257.9	22645.8	113122	2013.51	207.096	10931.2	758.213	211.876	561.714	563.313	37997.1	25621.7	19864.7	287.943	88901.9	47194.8	231.29	196956	6370.33	1179.93	86778.5	877.593	20367	3418.66	23601.2	19467.9
HMDB0003193		6190.47	3504.34	4012.14	3144.59	3877.05	10245.5	1753.58	4836.67	9088.91	3254.81	2067.06	3199.84	2247.25	7022.57	1974.34	2212.02	3926.08	5262.54	11531.3	9226.09	3815.34	8725.14	8787.45	2290.08	2491.21	1602.57	7785.46	8815.46	3949.26	14375	4479.3	3554.32	4120.28	2052.22	3819.37	1916.26	9301.1	14466.2	3919.36	2991.14	4368.02	2348.5	10863.2	5851.55	3623.2	2647.92	4464.54	5920.15
HMDB0003339		19444.2	34159.5	45319.3	40699.1	41618.8	38293.3	34407	52595	48487.1	30912	38313.4	24896.3	54816.4	60719.7	35787	61783.2	55453.1	49235.2	31170.8	119713	57037.1	77969.5	36886.1	39258.9	80107.9	84686.3	65268.4	44636.5	45293.7	65140.1	14807.5	21666.1	53946.9	46904.9	35257.5	67106	39034.4	39849.1	59570.1	29933.7	26680.9	39798.7	18348.7	22899.5	61929.1	29154.7	46118.1	73246.6
HMDB0003447		8281.13	7372.34	6013.36	2492.5	3987.45	4461.5	7711.49	6549.94	3799.32	7279.54	10162.4	3386.93	1981.17	2812.05	7409.94	5173.13	1889.03	3796.49	5419.57	4379.57	4706.85	754.543	3555.02	1790.19	2744.57	3812.8	1400.74	8469.64	11584.9	4297.77	7314.07	3221.7	2983.56	6591.94	5243.59	8283.55	3778.92	5076.49	2134.72	11608.6	5675.53	7330.22	8014.9	3117.99	5296.75	7723.46	5703.3	4096.11
HMDB0003555		5967.75	2440.05	2593.36	4483.94	9998.75	1966.94	5308.99	845.277	5516.94	4321.64	4031.27	18554.7	5842.7	6662.74	33187.7	6931.51	2089.22	1455.58	3266.65	7332.33	38990	1453.29	4239.18	2361.6	7295.61	3115.61	5460.56	3469.24	9013.93	3581.69	3852.72	7408.03	2008.65	1888.42	2232.25	3688.99	8510.53	1761.62	4342.26	5830.07	3160.5	10349.5	2714.21	1566.89	3501.7	1631.28	137.394	3562
HMDB0003556		26835.6	25436.7	95694.2	40547.2	24003.8	107488	52096	73744.8	109675	75178.8	71396.5	87625.1	17069	56609.7	36260.6	58235.1	29447.3	57586.5	48400.5	35644.4	39731.8	18506.5	39129.1	64656.8	46028.8	7181.08	15299.3	45832.8	57043.3	43859.6	56726	8259.17	26393.3	21395	44788.7	18398.3	7419.37	71849.5	26437.8	44398.3	20147	63973.7	34141.2	50372.1	36204	54185.6	69645.4	12288.2
HMDB0003950		24193.4	13822.9	48553.6	27152.5	24271.5	30161.1	25689.8	49868.7	74032.5	33390.9	25963.1	104394	11497.5	24609.6	67476.6	18906.7	62133.7	41917.9	40747	63811.3	86837.5	17677.8	23262.3	54835.5	47279.6	16387.6	55608.7	28713.2	90830.1	12220	37738.6	3170.84	13172.9	10984.3	22159.5	21705.2	4050.58	29517.3	14085.4	23959.5	17063.4	49705.6	20547.1	19489.7	31068.5	22611.4	44476.8	8198.45
HMDB0004030		21.9291	11.7337	31.9567	18.2042	9.68694	15.0221	16.4545	47.5287	40.25	16.6663	87.1231	11.0399	8.06685	27.0208	1.49569	4.91255	15.8763	59.2344	10.0609	13.5867	10.7056	39.3729	22.1765	41.7319	29.8496	12.3179	16.2282	31.5974	3.77514	24.4099	32.9801	12.6767	38.6501	24.9691	24.6431	2.58757	18.4734	51.5086	9.39052	207.78	5.19609	6.32552	27.6132	17.0708	25.0552	278.689	133.471	91.7625
HMDB0004049		290.089	83.0893	174.996	176.26	980.54	75.2139	90.0185	62.6465	123.206	179.991	89.7207	74.0507	70.4908	156.179	134.197	134.613	226.751	165.385	39.9186	206.603	170.317	111.727	174.672	177.781	362.889	127.947	93.7353	164.244	58.4782	933.882	481.503	52.1984	133.594	125.196	23.0962	340.615	32.1122	751.509	155.689	49.8097	51.7336	152.289	225.8	189.98	83.3019	197.646	192.469	171.547
HMDB0004096		111970	267646	235540	226517	153814	205144	95463.9	213031	145355	167038	136338	96936.6	188990	215249	185347	80211.1	136268	192704	210144	165964	184286	112290	230434	233714	177968	93732.2	166636	150016	228558	364093	140370	174680	123252	201769	82871.9	74026.2	96037.5	275265	135540	263364	235691	226867	174966	104982	143700	157577	152964	149876
HMDB0004193		125398	165948	135551	167150	179326	166865	348436	131927	140449	136914	96215.1	198825	174237	82527	142324	50417.9	127571	195576	252049	139068	260651	70348.3	95299.7	100116	140788	171026	174948	217012	141524	159850	190638	175864	181979	293130	92320.3	182915	120444	145369	104216	234747	192764	153765	164352	152623	182300	351819	265647	164922
HMDB0004236		1033.04	252.147	1238.3	1134.96	697.794	2124.3	2081.45	1284.02	1710.57	302.912	7380.6	1166.3	203.323	142.462	5310.04	1690.36	3143.19	4963.59	221.706	741.01	1074.5	42.1633	3770.23	5199.61	1275.88	1341.62	1839.35	1844.62	12566.5	167.233	411.07	644.883	177.816	319.978	2848.13	1635.94	199.369	625.973	502.444	1785.48	2489.59	1359.24	8707.74	5485.74	1600.04	1016.38	1705.33	431.406
HMDB0004369		1735.01	817.261	803.543	8214.25	1221.03	1587.06	601.902	109.79	1704.95	174.387	13965.3	515.563	6471.86	242.567	0.679043	318.318	4168.89	1622.76	14109.9	76.0602	1084.66	16394.5	259.499	3970.71	31184.9	109.188	22.086	272.351	9.75736	67.6491	86.5065	50.9089	6036.11	2753.59	1341.45	22.0667	5885.6	6802.82	72.453	7073.22	170.906	31.7774	11229.9	90.1571	1125.01	491.004	4517.87	1421.32
HMDB0004400		15033.8	1373.47	524.377	5119.02	1269.13	1000.14	626.246	448.881	941.292	435.46	4060.8	33625.9	3189.25	234.992	2069.88	2408.25	5574.71	1157.45	4327.75	404.3	330.583	10261.5	4860.5	2185.91	17772.9	666.724	174.45	809.021	102.284	147.547	998.56	259.993	2332.36	1387.93	4117.83	108.255	3136.65	4321.46	1518.03	6307.6	402.888	173.728	3760.54	427.849	1120.81	1125	5474.58	747.327
HMDB0004815		318.962	125.999	190.174	235.102	571.916	280.395	692.128	798.363	221.741	194.11	329.096	191.447	320.663	179.02	901.145	852.19	129.378	410.88	142.391	213.709	947.901	149.426	228.233	159.87	202.329	407.341	268.688	84.5886	173.055	32.8135	208.756	114.563	258.382	294.539	222.994	272.653	145.701	102.706	343.966	282.183	95.4139	100.647	82.2419	317.191	247.815	882.046	229.678	272.224
HMDB0004818		3549.68	604.131	3781.97	9301.58	10625.3	16428.2	4380.26	6303.46	5984.63	12670.5	11966.5	438.021	1732.83	43198.5	785.006	126.509	3611.62	25160	738.554	395.143	2324.21	20446.8	1439.76	1332.93	25722.7	4664.69	16793.8	7265.52	854.786	1033.8	250.493	5631.53	3998.6	12001.4	16008	171.02	1049.43	512.276	10033.2	3183.67	7061.58	468.23	2228.53	478.022	599.746	3445.61	6143.17	2283.71
HMDB0004824		71891.1	94982.1	97357.3	77502.2	79408.2	85855	70352.7	56384.5	89865.5	94924.7	65483.1	98300.5	80699.2	117859	65115.3	76830.5	84552.5	86374.8	81016.1	94294.4	67765.8	117952	96883.2	116380	98360.8	88847.7	95672.1	81790.6	76830.2	83700.7	122863	79075.5	92202.6	87389.4	65483.4	44801	73455.5	72626.8	85850.4	82825.2	79886.8	70865.6	107338	84332.3	86843.5	151567	124191	95120.7
HMDB0005099		3017.42	1640.7	2116.02	537.806	11564.9	2277.28	1231.39	926.485	1703.37	1915.43	1451.09	1143.17	2499	5329.59	1113.94	1629.57	5736.69	5005.29	10721.2	6293.82	839.91	2765.78	2754.68	1722.51	1791.63	3124.64	8194.83	1905.54	2644.87	14839	5738.74	1079.11	2654.71	993.319	892.087	4783.37	3053.94	2174.61	2766.84	1432.54	1192.09	1638.75	1140.22	977.318	2169.65	9443.85	3218.33	3364.92
HMDB0005862		46237.2	58519.6	53320.7	44398.7	44916.4	61526.9	37661	23963.1	50064.9	64903.8	40162.3	43458.8	51860.7	80277.6	41227.4	46326.5	58576.7	39114.2	55603.4	51664	52360.2	74011.1	68040.3	73027.8	67096.6	55788.1	66637.2	45139.5	49354.8	57544.7	61016.5	52604.4	67984.2	50509.9	33947.5	18034.1	40603.5	46389.6	54322	36196.1	47919.6	35869.9	62445.8	52499.7	48355.2	84610.3	63194.4	52968.4
HMDB0005935		5042.96	5494.28	8291.99	4345.88	5071.69	17581.8	3030.96	11658.5	9712.52	4792.76	2203.21	3672.31	4984.9	13416	3378.17	6534.61	4909.98	4175.25	7108.02	5242.67	6919.88	12455	12866.4	5776.38	4959.36	3629.78	10661.5	15817.5	4239.81	12376.2	1980.54	2862.82	4235.63	2160.67	4330.1	2608.65	25935	14037.7	7038.84	3857.93	5872.15	6454.19	9621.51	5187.73	8341.53	9971.83	6224.82	9669.43
HMDB0006005		18172	82044.9	51045.8	91986.7	76361.5	61115.5	482.414	35226.1	92982.1	85453.6	52629.6	103322	138994	153921	155974	150862	108880	26881.6	133050	63802.9	175625	141293	270939	142658	75630.9	106867	169821	22342.3	82708.1	118868	1888.54	52980.2	49036.2	23324.1	29374.9	32226.9	137189	57353.1	91607	44790.3	74500	105734	29411.9	80391.6	75079.2	155471	54857.7	79084.6
HMDB0006037		35504.9	52614.6	3965.48	42455.2	37529.1	75069.6	34001.3	4016.37	31596.1	33722.6	39147.9	73337.8	14275.8	50239.5	34703.9	42232.5	11961.9	51513.8	39296.8	11557	49390.9	29384.5	7082.52	39619.4	3573.15	90057.3	44031.4	12594.9	58735.7	80414.8	10804.6	40468	34647.9	2129.93	53535.7	48474.8	18780.4	503.468	61876.5	3896.37	81450.1	62208.9	2350.17	6600.29	1392.21	4327.46	5540.39	61000.1
HMDB0006050		567.784	962.882	991.39	661.574	704.916	755.715	674.439	774.162	716.309	741.342	637.954	246.769	437.243	464.073	416.375	428.109	595.694	822.573	579.524	722.35	330.128	884.059	535.624	454.92	483.109	594.341	545.882	503.731	356.045	666.085	474.612	289.044	912.196	593.227	439.582	462.789	370.873	651.554	594.471	421.534	512.948	464.856	499.438	395.863	752.462	533.418	523.183	496.588
HMDB0006239		183.266	150.417	538.522	294.355	185.812	148.158	1205.16	108.728	138.432	5199.74	2635.45	36.8348	307.089	2169.58	370.027	219.691	256.87	299.339	565.754	1594.71	164.796	6315.4	305.87	996.837	21882.6	233.805	160.576	28302.9	442.732	1026.31	188.947	35021.4	29775.1	4881.97	348.671	2088.17	2254.16	391.129	634.152	389.369	5012.89	162.141	182.156	252.718	651.027	386.464	143.918	226.202
HMDB0006320		290214	218449	220881	328969	229485	121456	109430	275872	207129	382464	218967	240055	671710	239697	264148	383392	253658	332800	570863	309189	128912	552566	680514	269283	350770	221974	819390	478281	456831	481424	418926	200814	283882	438303	433717	178126	446106	486191	255286	516360	328013	259733	272572	438806	389407	608762	592184	191068
HMDB0006344		268557	477105	532005	663279	639450	572899	554591	720100	719862	475209	648162	758258	1.42879e+06	1.35971e+06	1.118e+06	1.74053e+06	671708	692615	603683	1.47453e+06	1.62887e+06	1.48571e+06	834898	861102	1.11796e+06	1.33107e+06	1345472	469622	760745	1.01256e+06	437648	362549	642347	768536	625711	1.06954e+06	675121	763782	1.12117e+06	520224	451780	934208	323131	451284	1.22566e+06	708995	698872	1.103e+06
HMDB0006409		2763.46	2415.5	551.352	771.307	1569.68	970.551	3070.31	3163.93	381.185	6777	1031.29	2310.93	718.014	1654.09	2456.6	782.278	391.133	1038.65	1751.26	342.397	3651.07	695.033	1169.55	1190.91	360.167	2308.07	708.147	1247.34	1255.84	396.693	2319.23	1970.75	1624.35	17669.9	1825.23	5930.65	611.15	517.986	640.69	4016.68	1875.81	2057.93	1795.99	1253.07	906.773	546.633	3548.94	1214.46
HMDB0006765		1242.7	1507.99	2286.9	3269.86	2207.2	3375.47	4268.98	3112.82	3500.26	2637.22	5615.21	1903.81	1910.97	3144.39	2519	3924.85	855.561	2268.64	1278.85	3062.57	3394.91	694.503	1141.07	2972.5	2318.37	729.899	1160.71	1795.37	5403.34	71345.7	3343.37	823.66	58326.4	934.133	1605.87	1219.2	517.374	2089.65	1855.71	5025.29	1491.05	5138.3	577.054	3520.17	4662.65	273.99	2080.54	965.764
HMDB0007849		1097.89	970.832	1174.14	502.762	644.771	963.298	711.587	4706.32	803.945	829.342	1830.6	1031.29	901.909	1843.52	2354.75	919.821	828.881	630.467	1934.52	826.925	3196.57	468.596	1544.4	3197.2	2080.54	307.669	1350.3	2474.54	1316.38	1032.11	591.262	641.447	1086.47	476.505	847.525	514.072	806.637	1332.96	1552.56	2308.06	617.264	1579.7	941.54	761.849	755.915	1193.83	4057.44	570.461
HMDB0010314		196.724	16.5765	606.972	17322.8	220.358	589.836	86.9658	18.958	285.29	167.013	89.4077	1197.64	64.3026	199.207	66.0728	789.517	53.9007	63.553	333.73	98.4353	489.428	153.421	54943.7	45.6383	32.1638	958.878	832.691	16.0454	38.2431	315.221	2654.35	102.765	139.036	57.0642	25256.7	172.705	74.6538	58.8772	361.925	22.2006	190.448	116.286	1597.29	14.5838	60.5881	21940.5	469.558	33.7356
HMDB0010316		7715.28	656.785	8754.94	1199.28	1489.95	4820.18	7839.85	3872.87	2758.8	8750.84	7315.85	4630.21	5061.56	11891.4	906.36	10387	3727.15	3804.08	2437.73	7744.98	4162.12	4106.39	6084.75	3794.49	2240.75	3553.87	2831.62	3721.91	259.807	5201.58	1095.12	5435.55	1400.8	1472.98	5111.27	1847.33	7734.65	2313.88	7146.32	1946.79	3039.26	1368.9	4858.68	6830.03	6742.73	17923.5	2764.1	4632.17
HMDB0010319		177.059	12.5767	184.908	145.829	52.4427	62.5902	213.768	800.455	144.428	182.191	20.0176	114.275	25.1695	143.732	35.7703	120.214	162.817	254.059	398.445	310.592	30.7342	303.163	109.642	307.026	274.736	204.121	564.551	1219.03	38.0511	90.0022	204.688	84.5806	282.093	305.023	367.918	26.5683	67.7168	265.119	232.35	16.1543	273.253	82.0493	283.972	135.473	49.2455	20.9578	361.773	82.3388
HMDB0010320		35538.7	108649	86360.7	184293	102608	128697	31392	77970.3	194219	95402.6	26521.2	59998	97673.3	120534	53506	20816.5	59784.6	99484.2	99004.6	68208	181153	93769.5	130836	87443.2	85967.6	53648.5	68336.2	105938	114754	136272	156461	117376	146881	113905	91579.3	21543.1	78757.4	116095	63301.7	85558.4	143074	86456.9	140922	124169	127413	70376.6	97635.9	152588
HMDB0010329		390.204	820.751	855.231	365.861	462.148	487.722	230.198	562.855	555.494	455.367	369.786	488.726	519.465	514.363	269.626	183.354	806.089	609.054	419.767	722.551	128.331	465.333	322.723	808.069	688.965	539.635	832.981	536.113	353.237	414.909	357.223	375.897	576.945	635.641	304.79	328.941	743.192	851.62	473.384	665.098	434.89	243.832	1147.99	430.385	820.249	1239.18	680.41	862.449
HMDB0010338		7501.98	5767.91	2796.33	4806.77	6388.26	4717.22	938.9	2524.01	5923.72	1624.14	2701.14	4346.14	2200.7	9170.84	3256.49	2393.19	6075.75	4502.95	10188.3	5077.9	4339.81	6889.3	4981.65	3603.71	1827.96	4217.97	14521.8	6232.98	901.444	18430.7	8090.89	1287.52	6285.3	5214.88	3055.88	2191.17	6453.58	4971.48	5174.27	4326.83	3450.42	7902.05	9862.68	5525.29	4157.6	4525.82	2191.88	7458.12
HMDB0010340		42.7086	1631.98	0.0205949	164.11	160.632	914.06	38.3937	120.728	38.0373	138.363	4.45619	833.326	164.411	153.595	247.937	525.65	2799.8	297.012	274.805	195.476	195.575	564.695	253.87	314.502	92.9626	192.485	44.2809	29.7554	100.47	45.9045	288.217	3712.44	1029.03	370.055	10.0078	255.119	514.192	58.526	201.357	245.429	1593.45	694.959	1.31837	0.0286793	1703.26	411.367	958.15	769.349
HMDB0010351		5799.82	4561.53	1039.86	2222.83	2523.55	4342.18	1517.81	2061.63	4970.99	1459.82	1119.32	1335.73	1908.35	2431.8	1481.78	3796.27	2806.26	1609.56	10130.8	3934.01	3477.22	5371.9	6692.15	2135.19	1068.8	994.707	8997.29	9351.37	1192.18	10458.2	7481.36	1195.16	2715.09	2281.02	1474.92	2239.37	12339.8	5585.38	4073.91	4519.86	1968.79	2394.67	8107.89	2669.2	4257.7	3190.46	3140.06	12592.9
HMDB0010357		21230.2	74939.5	73270.8	101591	98412.5	81924.5	17727	52630.7	129592	58450.2	13433.5	35650.9	49441.1	108001	40129	17385.7	51234.9	50675.5	101873	40670.3	125197	70750.8	56126	53493	45516.9	26466.3	71868.7	50009	49263.3	73452.3	102204	90104.6	71423.3	78800.2	49049.7	11187.9	50978	70580.3	48027.4	82114.8	85176.3	53287.2	101593	101266	66967.7	31761.7	64281.1	92379
HMDB0010364		5058.12	9685.29	15580	13400.9	10176.9	11125.3	3722.29	9849.95	15728.5	9168.58	2391.34	1989.05	3571.2	7037.01	3235.35	1640.99	6608.88	6899.69	10167.7	7958.46	9578.31	7533.59	9421.12	6939.8	8912.77	4231.48	7169.35	14143.2	7338.24	10356.3	7109.04	12299.5	8436.96	8741.95	8791.95	2603.58	6542.16	9541.33	4584.87	7245.37	12694	6554.29	17314.9	11300.8	9714.09	5147.85	9593.02	6883.86
HMDB0010365		84206.8	35425	34942.2	93534.8	105847	141863	25739.3	54083.3	97801.4	38760.9	53801.6	117693	83153.6	249987	81033.6	111487	104350	117270	186908	114607	147595	153444	256506	50344	65544	66399.5	250480	82160.5	62817.4	297160	35123.6	36115.9	108568	12828.4	50062.2	66451.9	233049	157441	134553	139118	94197.5	109411	124352	120657	81419.2	140679	80464.6	66124.5
HMDB0010396		3058.43	1199.15	1207.31	1427.03	3550.91	457.913	1157.07	518.717	920.829	478.975	1978.15	8075.09	3864.73	2124.3	23158.3	4986.22	930.943	519	1255.98	2175.08	24497.3	346.435	1229.08	1167.7	1679.9	2073.03	2887.58	2012.14	4063.28	1589.04	2781.46	1243.52	1210.7	1029.4	957.173	2535.28	1919.16	921.391	1986.9	1972.93	1789.93	6806.39	398.44	835.83	1791.64	763.89	30.7774	2308.27
HMDB0010718		230.716	291.231	393.088	306.78	157.246	253.885	125.575	239.899	249.236	134.062	116.186	500.9	264.197	165.439	253.046	232.723	676.736	53.8346	400.153	687.943	333.613	197.642	120.106	362.801	409.993	229.352	263.659	670.649	485.19	271.221	315.388	103.114	384.754	247.616	152.596	150.819	163.347	211.399	261.158	181.349	181.328	160.979	148.499	201.133	291.541	246.421	507.44	131.419
HMDB0010727		34289.7	20432.9	20510.6	19616.3	14122.3	20027.1	30661.6	20273.6	25548.3	14792.2	24074.8	15857.3	37316.5	12394.3	20493.9	13426.1	37405.3	58296.2	26229.2	34940.2	7180.81	39164.1	32388.4	15108.1	79357.5	18405.6	7658.15	40803.4	23146.1	31754.3	16023.8	30065	38710.8	23191.8	27804.6	22105	59417.5	33554.1	15390	21494	24662.2	16509.3	26367	113582	19846.4	23957	47858.6	14578.9
HMDB0011154		2198.73	790.005	538.461	58.1404	494.034	576.475	1759.24	2924.63	813.525	944.283	2638.99	1200.75	665.821	645.643	1199.19	2045.63	343.926	346.393	580.582	1673.83	1305.02	791.214	1916.84	2585.69	2215.01	2515.34	613.518	1683.66	298.613	162.892	474.283	559.823	1723.79	1200.42	1267.15	2277.78	5399.72	415.897	1123.38	1145.01	1408.23	853.809	1314.13	1134.58	1477.22	266.126	462.896	785.084
HMDB0011166		33184.5	22610.8	27806.4	42959.9	28536.1	20976.8	33852.8	94154.6	22836.5	32750.8	54806.5	18670.1	32240.6	18552.8	157990	23326.4	25538.4	16792.3	21390.1	15975	14583.1	33911.8	25267.6	23933	21601.2	59636.5	18919.8	38453.8	32651.1	19457.6	225855	114408	37472	107956	70242.9	32661.2	21922.9	14653.5	29948.9	44283.4	20011.7	29094.7	24214.3	26652	22842.6	39456.9	43692.2	25045
HMDB0011167		1587.56	13317.3	2173.79	1024.02	1664.95	685.624	2181.04	13371.2	10664.6	2450.76	1366.2	3565.55	23487.6	6672.98	7274.09	25708.5	1749.84	1602.96	2868.43	28656.1	17277.1	40499.9	15814.8	8816.96	18352.9	6461.9	974.153	5114.64	1627.02	1864.82	2836.46	1399.91	1914.7	3007.73	2646.04	6497.88	15454.8	11739.7	3002.2	1451.16	1171.33	2201.97	2442.95	1624.67	16901.8	8164.09	16042.7	20437.4
HMDB0011176		908.941	480.534	481.666	527.34	277.017	324.378	504.916	1488.8	296.569	481.733	823.845	542.231	376.049	1091.23	175.17	1151.52	270.525	706.99	1337.74	482.939	922.863	732.108	488.304	321.3	597.683	397.429	329.384	969.765	548.655	390.337	464.357	581.03	617.375	821.754	533.437	214.687	173.497	377.684	486.524	532.497	263.551	300.483	665.684	646.238	313.449	657.245	542.211	535.601
HMDB0011180		467.852	446.413	218.417	315.582	763.864	403.429	1224.81	1696.2	189.076	319.118	2371.8	125.357	128.609	65.9959	190.972	965.06	179.082	332.308	230.044	58.6858	326.532	477.247	558.863	212.05	187.597	343.854	173.92	149.651	137.989	289.574	73.2552	310.969	1202	211.632	254.611	434.993	227.412	173.325	264.226	493.274	187.114	187.117	128.508	745.49	177.779	637.199	145.462	320.747
HMDB0011621		1148.58	897.314	734.034	1260.05	2912.19	965.887	785.465	2108.28	896.285	1765.4	2007.82	1041.6	1330.72	2963.89	1719.67	930.334	1331.87	943.323	2983.4	413.582	484.032	1854.15	1288.57	19329.4	1432.78	4841.38	3287.48	174.755	2453.41	3657.85	17901.6	4378.98	1427.2	1579.65	765.526	1581.57	1496.71	711.908	2092.4	4183.17	4703.36	2587.11	30438.8	316.414	1672.52	1118.53	3376.17	802.795
HMDB0011684		1881.03	2175.92	2106.42	1842.43	2753.87	1435.38	311.974	1214.27	2173.11	2439.18	377.351	337.444	963.325	658.326	850.125	162.615	920.308	1370.47	1112.57	2542.2	653.367	1428.74	1783.5	885.552	1172	866.624	1414.24	2135.58	805.235	2090.83	299.842	774.477	957.659	722.978	426.996	694.001	1128.91	966.066	488.499	1416.87	2644.7	815.606	2558.29	1641.87	1149.21	631.079	739.737	1234.7
HMDB0011690		99.3299	531.509	280.488	182.83	201.535	363.614	243.057	37438.8	173.147	206.321	140.051	162.768	557.251	154.218	256.396	158.088	88.3355	109.307	114.52	118.889	154.553	291.215	256.545	199.384	109.124	814.3	40.4198	2427.72	2827.72	6596.03	284.187	232.289	157.491	535.89	604.182	140.79	2265.04	52.8744	65.6257	312.502	148.714	245.366	583.204	77.3236	125.954	349.092	22244.3	197.39
HMDB0011737		29439.3	30427.4	32352.3	38491.4	27460.5	31132.3	38061.4	25262.9	32503.4	28642.4	35093	36651.8	23672.1	24053.7	71830.6	26089	27088.8	37971.2	12561.7	29779.8	71079.2	13513.4	33718.3	24633	25173.3	35795.9	52967.2	22587.9	53185.5	32290.6	26767.8	16761.5	29114.6	30034.7	25330.9	25718.3	11153.7	20326.4	18768	24730.6	25733	31302.7	23975.9	45121.3	22461.7	20804.1	15258.3	23929.7
HMDB0011741		520.262	616.746	1981.41	682.756	732.342	2061.87	277.043	1963.85	1233.6	1081.31	369.999	1093.77	1426.16	1461.79	386.478	340.042	2083.24	994.204	1286.47	1544.14	243.85	332.322	358.305	271.021	389.954	769.395	357.186	1068.5	675.039	1084.75	1374.47	583.967	1071.67	427.786	345.699	508.101	324.533	844.963	318.646	589.7	401.126	232.136	589.671	380.542	537.972	534.48	971.755	310.106
HMDB0011754		1239.38	7662.78	2956.06	2329.58	1882.4	2471.45	1965.25	3555.46	2266.54	1777.78	1560.25	1382.3	3592.76	2300.85	1357.84	1880.58	1526.26	3317.51	2763.23	2020.26	1333.59	1520.91	1413.45	3094.55	1663.03	686.894	1529.28	2193.16	1159.52	2119.33	1694.05	1564.47	1263.14	2798.89	1180.9	1454.2	957.703	2443.1	1768.09	1908.31	1661.52	1896.87	1634.95	3490.4	1773.13	5490.78	1848.1	1624.18
HMDB0012219		7696.41	15427.8	17318.2	24299.3	29770.7	14851.9	13470.6	20582.9	22768.4	20303.1	18598.5	14850.2	24441.3	12420.5	21119.9	22490.1	9813.28	34566.7	12655.4	53565.6	42209.3	52879	26750	8255.81	25026	26955	25015.5	21689.5	8292.25	35413.8	3762.39	9247.01	22136	28815.1	27173.3	25242	6302.74	13362.9	49938.5	8700.85	8941.64	24638.6	2200.35	12632.8	28087.1	8277.13	23279.2	29792
HMDB0012234		96.2434	116.491	395.6	277.917	399.135	505.552	441.757	15704.6	242.988	129.141	240.117	433.709	713.086	265.72	2695.47	1233.85	63.7112	602.579	60.1396	58.215	3631.96	151.787	129.233	138.287	91.7645	255.018	906.054	32.2269	375.271	47.6535	1641.01	124.361	327.954	1815.74	1172.49	628.282	39.1251	41.714	20.8642	124.792	41.9015	308.282	113.491	207.857	66.9426	83.2376	445.737	331.317
HMDB0012246		43.3682	62.6942	175.728	1009.28	1183.02	235.642	1028.63	57964.8	70.9245	101.581	178.268	564.738	131.956	907.874	15462	14.7971	40.6598	84.0731	757.725	635.15	39.0601	17.8719	114.639	716.826	1326.66	202.931	676.218	58.4767	21.7598	605.21	87.6971	17.4474	77.3422	697.948	473.443	83.5833	1228.44	37.427	743.288	246.338	841.584	62.0483	55.1	314.012	81.517	31.893	857.313	0.933823
HMDB0012267		316.909	86.6918	1468.33	909.08	669.625	122.841	2099.65	345.616	239.744	712.557	2661.48	144.017	389.94	184.539	45.3426	37.8537	508.336	520.28	737.596	1013.02	277.823	1479.53	410.094	564.01	5607.94	210.994	2349.68	446.599	897.79	1166.87	4175.73	543.481	619.725	864.625	1145.19	389.602	120.179	273.581	411.066	574.936	938.72	231.909	95.3382	783.892	48.1394	1303.63	1785.2	294.491
HMDB0012551		77.2651	94.6983	427.446	345.943	61.6664	660.585	167.212	87.0875	494.631	499.829	456.044	38.8529	76.9716	172.809	267.006	90.5094	92.1289	35.859	536.857	185.383	251.596	233.556	1013.01	132.352	1080.78	15.1321	230.963	75.5916	195.871	1070.55	106.731	1850.37	172.102	270.493	66.6568	28.9072	108.406	150.258	459.944	117.376	555.426	33.6565	57.1107	172.172	343.762	836.505	19.4461	119.699
HMDB0012634		3220.41	1280.53	7.69147	1244.53	3733.64	1288.45	3202.17	951.535	2309.68	136.844	250.702	3933.74	4458.73	7643.84	736.505	27643.5	0.730627	16091.9	5503.12	550.319	6123.02	36445.7	4016.9	10015.5	91703.1	5975.43	5417.99	2514.94	68.0517	18075.8	2726.26	62.0864	957.237	611.555	2739.75	1075.79	119994	14805.9	3536.3	3422.34	39.2706	5330.39	5569.8	38.529	4952.86	192.818	134.113	91894.8
HMDB0012936		52.6332	356.883	39.87	6.99615	8845.33	65.1871	138.38	294.681	47.5022	41.9748	54.6922	181.422	5484.26	3235.71	378.053	58.4984	32.2694	34.7126	93.749	10412.8	254.066	69.05	19.4175	91.5879	80.1231	25.8256	98.2163	8386.41	492.746	254.378	1000.36	3705.41	55.9245	253.69	21.135	105.877	358.927	59.4032	369.004	88.4513	23.3303	13.157	47876.9	39.9188	143.626	6345.72	40.0053	37.9083
HMDB0012983		522.625	564.612	679.309	230.059	1512.34	1163.96	193.15	537.234	1048.18	538.97	157.044	246.11	481.659	321.398	175.827	206.836	713.473	411.665	382.09	421.516	381.462	927.51	650.643	603.358	838.724	553.079	1081.89	629.335	180.563	1461.98	393.841	373.563	873.055	377.022	266.979	151.407	535.517	446.313	666.768	186.256	568.412	1054.3	628.295	768.598	681.533	1011.02	1097.38	1583.93
HMDB0013031		21633.6	16398.8	2370.01	12806	21082.6	29135.9	12559.7	16450.8	8523.64	13388.5	17622.4	7077.84	17065.5	18377.9	15915.1	9375.34	11413	20299.2	30232.5	7829.12	10622	30642.9	15113.2	15839	13192	25478.2	22536.9	13284.5	20830.9	32458.7	5849.41	8971.97	12453.6	8276.4	33548	4343.32	12982.6	1406.01	16563.5	3867.32	33623.8	21841.6	4464.48	7533.51	4777.21	8373.5	5894.31	18944.2
HMDB0013045		1291.12	1221.7	1815.87	401.75	1603.68	1869.2	1865.44	1750.65	2727.31	1697.1	1014.29	609.765	771.597	389.618	227.444	1204.44	1507.57	1618.51	1677.69	3094.06	414.888	1254.81	2737.4	1164.23	2390.44	3026.11	839.855	1276.43	139.889	2197.09	1789.38	831.647	1724.61	2780.14	1985.78	2042.15	4663.04	934.729	1081.35	1588.56	2309.43	1174.61	895.185	555.586	1804.75	2134.7	2574.6	2728.79
HMDB0013121		3011.3	3298.88	3123.59	2670.86	4244.77	1952.33	506.055	1643.76	2925.58	3673.8	485.653	472.393	1787.45	842.998	1430.96	127.174	973.748	1818.12	1941.4	3678.45	946.835	2382.31	3224.91	1219.03	1949.37	1114.77	2231.65	3234.76	1232.13	2985.74	696.47	1060.13	1218.78	1231.94	567.61	845.271	1332.67	1731.87	793.26	2301.25	4539.39	1609.87	3766.3	2849.35	1490.15	1140.19	1188.57	1458.76
HMDB0013209		11.9806	69.6965	64.8518	46.991	27.5233	110.889	159.105	276.4	187.922	90.4467	116.537	125.842	153.725	126.228	177.805	284.633	58.7517	136.564	18.5264	933.587	56.6116	230.818	44.013	163.797	202.834	155.268	35.8247	113.647	186.625	228.354	226.188	23.8458	112.02	110.736	31.0583	170.455	40.7519	148.827	242.434	159.004	9.63631	21.7695	100.337	26.3687	271.309	183.987	464.819	106.463
HMDB0013220		15432.2	11758.8	20566.4	26412.4	33297.5	14607.6	20633.4	25640.2	16928.7	24388.3	7294.19	21057.8	11447.1	28258.5	23581	17675.1	13880.6	16453.3	45557.2	16426.2	43881.8	11723.8	26871.7	14454.8	21097	17017.8	29586.8	23139.6	35808.5	9790.88	45091.6	13618.1	18528.6	30138.7	21992.1	17463.4	8442.57	7891	17994.3	21658.6	20295	15394.3	24536.6	23269.8	38548.7	10668.8	10411.4	23606.7
HMDB0013325		43251.9	59004.2	63973.2	124832	32620.3	53898.4	45448.7	75737.3	50972.3	61030.9	68585.7	71879.5	20456.1	47360.9	54202.4	35129.1	119532	58983.6	79180.4	93407.8	41839.2	143231	82942.3	57124.9	129207	54888.6	104873	93779.2	83235.8	79361.4	48307.2	31400.1	89986.5	71652.1	47207.5	44375.4	98912.2	93841.7	26204.3	120514	52966.5	95003.5	98154.5	117168	131432	53709.5	40696.6	53063.5
HMDB0013713		1906.86	32351.1	3710.92	12540	15347.9	3981.58	604.721	2618.02	10420.2	16459.8	8428.38	30659.8	45873.7	20139.7	23281	53294.1	17306.5	6486.06	27215.3	9626.15	36402.5	34850.8	61682.2	16350.2	3528.84	36185.9	39278.7	2448.24	18323	27547.1	825.748	12621.4	8313.13	3208	4190.02	7440.16	37955.1	6377.39	16515.5	8186.75	11643.1	40383	4002.03	20654.9	25065.4	75919.3	10889.2	23941.9
HMDB0028689		94.8373	100.236	102.516	59.0493	75.0188	120.383	156.937	142.75	133.516	162.313	129.663	21.4934	119.155	205.857	118.423	197.197	75.9727	424.893	1290.37	38.9936	108.727	25.4301	185.057	134.227	82.196	110.972	177.892	167.233	270.402	157.498	111.801	50.797	168.863	111.414	18.1102	74.4234	182.358	56.8315	80.082	212.444	178.423	61.1488	215.337	93.1306	242.107	980.681	746.848	132.541
HMDB0028711		376.525	262.86	493.928	793.058	162.931	508.387	424.59	3586.35	1266.96	538.191	1339.42	324.676	481.129	380.066	3714.98	416.73	267.582	347.449	286.899	308.815	216.41	3336.39	513.753	306.694	986.974	614.828	325.385	903.799	832.204	526.149	7517.32	1903.76	1008.41	2325.41	1646.06	188.314	626.075	250.316	353.906	859.676	463.68	491.641	605.384	898.307	335.683	954.649	721.947	436.394
HMDB0028712		413.367	882.942	107.148	429.402	395.611	800.728	104.989	452.932	1175.73	171.596	163.789	352.067	684.659	856.777	378.328	1166.88	692.2	202.559	1087.72	603.152	536.347	443.134	515.068	296.555	230.723	390.276	339.73	419.511	338.763	2218.37	508.905	373.067	582.977	253.494	386.483	1065.51	2762.45	1655.89	756.33	508.092	276.201	596.259	1130.4	526.028	1018.46	185.202	802.803	1703.28
HMDB0028716		30137.7	40193.6	42164.6	18840	33982.6	22634	21227.3	28586.8	35677.4	30914.6	54559.1	87595.3	52302	39768.3	36943.4	48994.3	38763.4	20708.8	61220.7	34207.7	17288.7	30232.3	40294.5	91417	42618.6	20069.3	32551.6	42756.5	36378	92282.7	64123.7	20468.5	21251.6	18297.1	42800.3	28740.3	38442.3	40919.9	24899.8	35794	21221.7	27130.1	23905.7	37717.5	62530	50156.4	38343.4	22655.3
HMDB0028717		10828.9	3162.13	4061.24	3973	7407.59	2842.81	2558.43	11445.4	1688.52	6737.47	14853	6970.95	1921.93	2807.98	4512.03	67284	4144.65	9873.16	2786.78	2487.37	1946.64	13524.2	3337.77	10502.8	3373.7	5484.15	4037.55	5443.54	2827.29	17849	11107.1	6877.86	2497.9	6662.92	5056.21	17969.8	13829.1	2037.73	36004.4	3736.36	1750.81	5922.85	7902.01	3292.33	2558.55	5025.28	9907	4863.99
HMDB0028725		2138.06	647.666	1076.21	538.07	1952.42	1175.27	3530.92	1714.03	754.717	1261.9	1662.5	2359.44	1745.1	444.166	1618.19	1697.66	1650.72	1265.92	1006.61	1473.59	294.247	2040.16	1571.27	992.216	1471.86	1365.47	1919.18	1270.64	498.735	5088.76	4168.48	1639.08	1683.64	1919.9	5003.19	1433.09	1768.27	797.938	1439.5	1933.86	1910.39	1570.71	846.968	1051.17	1019.47	1124.09	813.312	1922.22
HMDB0028730		15.8539	14.9281	9.56657	12.6029	51.0493	10.9179	88.1135	9.56017	26.155	17.9062	5.21435	2.39872	59.5004	25.8782	123.837	14.6523	37.3037	313.022	121.372	0.348057	11.1126	35.8979	57.1505	25.1301	5.11824	40.0163	13.0759	78.5674	14.295	92.6216	249.586	7.84633	93.5076	83.1834	2.22356	83.1174	53.012	12.5339	3311.9	62.1938	30.1118	8.07964	1.5736	10.6625	8.74925	45.8569	10.9817	11.0551
HMDB0028736		502.478	786.084	1430.56	605.284	505.768	816.286	298.784	1040.65	871.925	996.421	325.183	1322.45	485.207	885.022	456.116	302.475	974.487	946.418	1314.63	1194.47	1077.18	58.1532	1232.37	1342.65	1324.64	344.21	110.463	820.211	80.3988	623.202	789.393	203.019	779.51	804.335	711.271	320.077	467.059	1038.58	780.593	744.52	542.742	665.536	943.986	621.45	623.854	2045.6	1559.26	383.237
HMDB0028739		4331.1	5148.43	3548.38	2452.99	2654.97	2549.5	4006.02	7553.32	2945.86	5789.57	4499.8	1320.84	2326.94	4073.56	1180.27	2734.72	1911.7	6434.2	2934.06	3289.91	2201.13	4610.76	4499.72	2967.57	4622.91	1014.26	1548.73	2686.78	5584.61	4308.08	3281.93	5431.76	1288.45	1352.62	1262.97	803.054	2003.35	2040.06	2487.59	2185.27	1710.08	1163.74	2311.31	1826.64	3489.01	7475.16	5515.74	1977.86
HMDB0028744		3338.78	1494.19	3604.56	2328.53	1563.11	3050.31	2176.82	14810.2	2299.18	6840.09	3896.14	6066.77	2346.95	2771.03	4933.01	9728.92	4953.89	1641.7	3510.76	4905.87	1793.57	9574.28	1299.9	2208.81	7097.9	5071.71	2371.75	1489.35	3306.68	3585.02	13314.9	4630.06	8020.62	6812.57	7145.67	1053.23	2405.14	1517.11	1936.39	3640.7	2884.3	1195.63	5863.52	4764.47	3243.77	17776.1	7316.62	4514.23
HMDB0028766		1709.33	1649.58	2026.78	2231.82	1337.23	1610.56	1904.87	7668.66	2347.84	2805.2	2026.33	1400.4	1783.05	2065.89	8416.97	1400.78	1569.67	1482.2	2173.7	1563.26	1819.91	3815.94	2860.83	1974.55	2506.19	4128.28	2048.63	2043.76	4016.55	1459.02	26334.6	5126.13	3344.32	6918.74	3258.29	1020.78	4139.91	1236.15	1757.2	2962.56	1282.88	3312.69	2346.34	2117.76	3014.8	3360.23	2484.29	2147.84
HMDB0028776		166.542	28.8396	481.986	80.8597	165.61	92.6366	11.5714	177.464	140.343	18.9595	73.5899	55.1412	842.056	9553.99	250.911	59.0502	180.687	91.0204	78.4023	118.034	130.188	141.893	1139.11	709.056	175.618	1324.23	143.549	25.2695	164.618	74.5274	282.86	99.4981	303.828	186.002	120.628	62.0175	109.543	132.192	17.376	155.474	43.0833	190.293	135.839	384.567	157.766	13.9399	160.323	126.24
HMDB0028802		422.225	45.9516	287.878	29.2483	100.754	71.9595	275.644	67.6343	122.193	474.792	85.0339	291.26	24.8811	19.6074	145.994	257.29	34.9532	126.064	50.4664	53.2656	255.143	132.38	201.819	163.828	69.3597	241.462	158.983	456.859	162.394	280.592	358.947	86.5362	98.0558	307.628	54.3637	109.918	108.87	73.9005	51.741	85.3082	50.2773	172.18	313.656	34.5564	14.9578	36.3701	220.186	151.662
HMDB0028810		173.17	287.362	155.044	49.5819	74.9379	137.077	162.295	3785.55	92.5188	276.959	465.554	66.8728	83.9016	178.482	137.873	181.351	50.0465	99.9453	105.502	74.1652	92.6751	132.818	64.9526	124.407	125.11	155.942	107.777	69.2538	186.984	218.222	48.0815	196.476	232.505	249.065	131.493	34.0094	139.872	66.8874	262.72	134.687	54.5142	25.4837	151.783	205.743	53.4244	359.385	208.771	258.465
HMDB0028821		2386.25	2757.53	3756.83	2272.71	4081.7	1703.5	3008.58	2096.23	1712.33	2536.2	1102.54	2130.75	1324.19	597.703	6876.1	2242.1	1667.73	1151.25	1915.68	1007.35	5909.46	914.123	2457.59	1747.2	1094.37	2283.31	1025.33	1783.38	4193.41	1412.82	4244.28	1443.58	2024.53	1787.87	1330.82	866.149	1245.37	1078.78	568.429	1738.75	1440.13	5410.16	2806.59	2062.72	1498.49	1594.38	1434.23	2438.7
HMDB0028822		952.542	1246.43	1278.5	650.094	402.384	889.962	1143.78	1467.4	943.434	1101.29	1171.28	444.789	940.172	1325.2	130.879	816.898	977.233	1113.84	2051.71	1624.42	407.297	1597.51	711.324	1110.91	2982.23	899.419	629.657	1731.5	352.879	1617.74	789.721	1215.3	749.352	885.389	711.831	153.6	759.62	997.951	826.677	783.252	485.725	232.813	940.847	925.862	1198.19	1941.77	2108.71	783.386
HMDB0028830		73.6258	76.6281	74.6055	46.6979	23.2487	81.3804	31.4157	203.062	64.4795	167.081	105.408	85.0836	54.2862	45.2223	75.6813	50.7082	74.7862	77.9169	129.594	154.428	124.612	79.7453	88.6992	131.936	83.2225	57.7794	89.1638	96.6029	98.4427	58.3872	147.476	61.2052	56.8044	223.434	21.6243	15.1811	108.956	295.903	51.351	88.3939	51.9763	23.8166	42.072	133.722	64.8568	208.225	119.609	78.1964
HMDB0028843		9446.2	4029.66	1354.12	30558.5	17839.1	3710.67	1952.58	25.2142	9469.25	341.614	105070	644.672	6740.32	1055.02	48492.4	144975	3861.91	4820.16	51220.4	91.1116	14548.9	24750.6	58989.1	3444.26	18863.9	136.682	98.051	769.673	206294	88.7418	25.3394	310.905	11661.7	2818.03	3218.11	199.244	23786.7	7903.43	84.0591	189532	1006.82	86872.6	38643	58.875	2916.49	765.779	3896.05	4095.27
HMDB0028846		768.249	5592.41	4991.62	15783.5	3730.52	899.466	13253.1	5185.86	14419.7	13663.8	3177.92	20814.4	10487.5	10263.9	1162.53	8065.36	8529.97	18962	16623.1	854.866	5281	13196.3	4148	23830.8	19099.3	10208.6	16143.8	2152.42	7257.31	11804.8	19893.4	13676.8	13418.4	963.519	8589.6	4608.63	6493.11	8151.56	9042.16	20067.9	7259.51	6748.34	11062.3	1606.91	20652.6	9406.6	27230.5	11250.3
HMDB0028880		434.603	87.8143	78.8358	47.8071	164.808	55.8894	1376.75	775.142	601.888	423.967	470.008	552.5	196.774	525.37	453.02	534.652	209.219	93.827	145.297	261.293	35.1593	64.9511	273.934	888.292	117.909	224.185	75.5293	243.059	186.535	60.4447	264.693	94.7053	31.5155	315.994	810.246	554.514	451.651	133.571	751.293	732.061	155.407	111.243	91.0579	175.761	1188.09	216.381	426.869	756.332
HMDB0028887		423.983	523.874	626.118	413.001	266.772	418.206	346.367	638.022	473.88	457.489	279.849	232.192	416.896	268.996	193.365	110.687	362.21	1001.57	199.822	415.978	230.166	437.693	280.299	274.498	619.166	372.642	192.985	364.98	343.115	234.204	277.803	41.7495	351.589	488.321	257.759	138.462	403.209	511.871	159.163	766.89	339.756	55.1939	453.194	369.794	449.525	788.539	844.527	287.276
HMDB0028888		229.593	361.175	596.102	219.928	152.792	340.214	187.076	158.392	512.497	412.848	196.648	211.333	164.932	50.3863	27.1881	61.0258	215.43	202.272	381.282	12.9659	170.41	242.352	411.503	271.98	14.9327	368.95	226.192	88.328	170.145	95.4222	164.911	218.265	361.049	186.529	328.651	34.1814	184.527	111.926	30.8278	9.26964	50.568	32.1174	110.266	57.5515	281.223	572.596	33.4923	381.16
HMDB0028893		5960.88	7453.49	6934.57	4459.01	4573.1	5725.86	7835.77	11846.3	6308.27	5381.03	6070.84	4002.89	3581.68	7237.16	3364	6835.19	5852.89	8204.71	6591.91	7081.73	4185.26	5195.62	4428.95	20164.3	4561.81	5520.56	5153.44	7489.14	8129.28	6577.1	8090.94	8899.28	5577.39	4620.65	4421.89	5452.02	4987.9	4145.79	5463.45	6132.02	4545.65	4084.28	5024.1	4625.76	6026.07	12895.6	12593.9	5025.26
HMDB0028908		48911.1	64341.2	76771.8	39223.7	54855.9	28386.7	26198.1	54180	41345.5	31899.8	25381.6	36621.4	40245.9	53011	52306.6	36497.4	89496	43051.6	90699.4	91160.8	80472.6	49659.8	45045.6	54491.4	120240	97389.6	83874.1	81304.9	32494	56393.2	76176.6	67658.7	150778	35631.7	52986.9	28642.6	65848.2	54937.8	25392.8	67696.1	90484.8	42185.5	34532	77161.9	69302.1	43649.5	34113.2	108056
HMDB0028911		460.533	3487.79	805.218	731.275	691.293	883.987	222.02	629.666	1481.79	450.914	543.584	1081.32	349.046	1149.66	904.507	334.774	1781.81	169.954	1415.4	1525.09	203.83	17.0159	1426.94	1205.16	2455.36	3082.67	711.619	2083.13	1607.38	705.228	1272.19	247.73	1223.45	496.733	543.614	489.089	1188.34	590.954	240.056	1311.17	965.189	2802.76	946.086	903.605	2231.25	941.461	480.329	940.081
HMDB0028945		4774.67	3067.19	1082.52	3490.02	1978.3	1128.2	3354.4	39764.1	1553.07	4488.02	5829.66	6406.41	6396	30179.6	2549.8	5371.5	12643	12750.2	13362.9	2839.53	7949.82	14289	44452.5	4808.78	6388.36	591.49	3475.43	2019.48	2668.91	4941.57	1823.64	13736.4	3999.81	1672.97	11944.2	4190.98	2370.47	11535.4	10281.3	3288.5	3078.67	10646	3440.18	12365.5	2698.7	8350.31	3703.56	1223.61
HMDB0028976		289.742	925.098	909.961	383.664	510.667	1303.16	136.992	1591.21	1605.28	727.965	907.788	2297.61	1399.75	2860.47	320.09	1344.48	904.805	1227.38	1346.13	1437.37	530.253	1740.12	702.362	3561.41	926.38	1302.94	916.456	508.907	513.349	831.116	273.002	137.812	508.326	835.672	458.024	314.834	3101.74	706.914	1917.33	237.471	270.182	454.355	292.008	368.494	1708.12	599.856	699.919	774.512
HMDB0029004		68.0533	1451.3	430.441	50.1784	185.152	239.698	74.7472	915.518	1010.49	455.876	821.738	71.7298	1168.67	612.234	953.318	161.436	174.586	309.294	793.059	2026.67	698.012	444.223	1582.73	1092.96	15.3763	231.469	964.407	58.4892	146.198	2978.11	56.6082	115.753	216.24	64.4526	333.687	332.796	838.897	274.127	375.931	12.2514	681.157	449.103	280.129	344.475	406.113	50.2297	490.245	543.912
HMDB0029008		171.171	222.724	143.272	37.1278	132.726	100.139	164.645	91.2074	31.2658	237.642	248.44	180.966	69.1832	286.17	85.1188	49.0137	109.885	77.9701	49.6907	89.1855	190.123	16.1706	135.742	278.825	85.7134	81.1722	19.7499	205.81	123.11	49.2559	673.483	196.23	187.285	212.373	86.1282	93.3807	97.0711	90.7261	14.8143	240.354	119.935	116.678	1204.09	152.198	225.96	486.714	532.8	163.364
HMDB0029009		552.392	758.744	860.837	913.276	976.246	652.939	1337	742.791	636.005	1613.2	868.427	355.081	1373.29	1283.51	483.305	913.632	762.733	970.838	1648.24	631.963	751.14	1593.17	874.209	685.773	2140.43	1193.78	581.308	487.962	650.235	940.988	1120.93	874.384	984.407	750.957	576.401	530.65	896.599	708.696	511.686	407.824	907.322	776.694	963.681	629.245	911.89	1234.45	785.871	1180.98
HMDB0029022		5948.8	6787.81	6584.08	7325.3	6345.4	26.5308	10.4888	44.0649	6334.89	6287.3	7085.4	9294.38	1.19468	8502.16	11260.3	7064.65	7648.28	0.317985	8949.6	8793.03	11462.1	9521.58	10759	1880.84	0.00132017	8.44777	10407.5	7716.56	11363.5	0.101292	7930.37	6268.15	7566.93	7087.15	6968.58	6339.99	7077.89	0.0350531	13.014	8817.65	11.4984	7896.22	24.3915	9255.94	8051.38	0.254857	7172.21	0.159274
HMDB0029045		648.018	603.385	872.204	368.363	380.736	613.509	375.873	952.095	351.566	573.836	940.49	268.887	439.152	630.396	376.369	176.964	1041.29	494.938	855.92	866.655	288.67	1035.25	737.688	899.181	648.614	488.018	1682.96	515.765	476.915	398.485	467.26	396.553	1223.93	358.521	326.815	205.368	388.618	817.561	428.842	418.81	364.23	245.113	1204.73	414.985	837.852	1320.9	1480.28	752.004
HMDB0029047		10255.5	4078.63	1768.64	3989.25	2688.89	3517.55	3317.35	7665.01	1680.46	4364.02	4384.33	10044.8	3030	3920.01	3341.13	7404.78	2216.83	3831.95	4463.32	2373.53	2353.36	7309.16	3066.01	2994.39	2512.33	4261.49	2202.25	3677.54	5401.95	2026.52	4572.85	6028.3	3143.52	3563.53	4145.64	5554.53	2828.98	2063.99	3594.62	3487.54	2671.09	3895.04	7221.42	5061.24	3158.95	5878.58	7142.13	5292.76
HMDB0029050		1201.99	2907.03	5931.05	3389.45	3974.88	6381.9	3321.77	17258.9	8738.79	4163.85	3757.56	1285.74	18168.7	8875.9	2513.34	12396.2	7642.62	7589.12	2830.96	24841.7	3847.62	15384.9	3104.71	3370.22	11711.5	15540.3	7835.22	5049.34	1660.95	11043.7	2638.56	1859.46	4052.57	8946.67	4877.45	6436.47	4409.64	9360.57	17575.8	2134.69	1728.58	1833.56	2033.3	1122.9	10230.9	6248.07	17027.5	9499.74
HMDB0029056		2224.87	2326.43	4387.61	2949.54	1838.21	2264.67	2060.01	9407.73	2570.59	2827.8	1565.67	778.591	2279.45	2349.93	665.988	1683.01	3524.66	4447.8	3007.32	4533.76	2598.67	2439.7	996.561	2778.5	1958.68	1633.99	253.549	8350.59	1052.73	2257.86	1058.65	202.291	1582.32	2256.19	2259.48	1238.76	1762.55	5858.37	1076.27	2946.76	1454.55	644.246	2750.84	3848.7	2468.73	9907.32	19477.6	1592.18
HMDB0029062		2830.33	1696	2476.46	2078	2190.69	1657.54	2194	4936.04	4309.58	2710.66	3344.49	2146.56	1208.42	984.455	1940.54	1560.53	2285.89	1398.13	1260.8	1058.79	798.515	541.146	550.622	2072.3	1786.3	3054.44	142.43	2859.96	335.639	621.905	13768.3	2520.74	3086.96	4211.3	2879.63	1679.89	664.515	1829.78	1450.43	2385.87	1694.15	940.99	2349.42	1843.87	1539.88	1770.61	3005.38	1933.13
HMDB0029069		31140.7	49725.3	27354.8	25153.4	18555.5	45939.8	30412.7	19732.8	25221.5	20746.9	28309.2	58132.9	50832.7	40259	11543.9	34027.1	27212.8	18616.2	66253.6	26990.6	23382.3	44021.1	47891.4	56050.1	32088	33535.9	120547	10748.1	35940.4	25822.6	49027.9	34953.3	34605	24588.4	18286.4	12823.8	42524.6	15502.5	26315.3	48166.8	21509.6	32626.2	35438.5	48047.2	28111.4	57776.9	33741.8	26677.8
HMDB0029093		9.91301	15.8986	54.4278	82.8844	315.412	295.512	87.0332	511.102	9.35508	20.8504	161.471	290.098	62.7558	276.152	34.6831	254.68	177.443	226.88	75.5487	282.5	290.311	501.005	148.539	44.6557	33.2569	3619.58	235.217	26.9133	330.627	19.1429	39.4179	165.003	12.6706	122.99	44.5204	76.1916	310.383	112.629	73.3405	76.6504	216.95	35.4718	39.2127	181.083	107.101	347.949	2163.88	221.98
HMDB0029106		553.849	669.268	757.457	312.249	282.978	524.391	814.788	569.546	642.101	614.22	490.041	564.111	673.206	575.96	150.554	626.146	730.86	801.386	593.486	664.998	452.174	1292.28	462.05	828.348	833.488	919.559	716.745	1042.38	259.86	612.396	615.06	760.83	691.978	425.442	335.351	215.878	761.112	635.874	311.775	576.151	510.397	562.884	921.684	335.447	756.068	1150.62	1803.42	456.412
HMDB0029108		303.336	543.179	310.407	61.4711	58.5048	398.823	288.135	477.519	331.955	183.214	343.072	163.326	202.215	198.313	52.556	27.4185	499.054	335.506	231.607	862.607	43.3713	586.049	657.53	523.318	2586.67	125.546	360.411	1099.72	471.001	89.8433	91.405	344.843	688.021	235.517	259.747	50.1116	107.483	364.577	132.44	345.411	288.522	28.0014	619.37	485.675	156.203	380.291	268.993	124.125
HMDB0029111		726.028	578.707	883.819	456.119	379.766	541.416	417.663	675.602	464.963	713.23	509.607	610.731	370.904	744.066	303.094	356.146	576.708	587.174	720.457	624.179	82.4812	816.117	617.342	693.907	713.527	421.369	350.549	806.014	487.848	647.874	511.88	888.466	470.33	677.369	486.441	347.968	471.201	549.802	556.628	435.55	530.683	347.775	1092.4	524.353	503.302	1041.2	873.346	379.707
HMDB0029114		512.122	407.301	364.512	516.452	364.678	380.504	5918.03	209.604	966.506	107.642	917.502	390.025	2021.53	629.787	5258.48	440.815	635.549	209.481	1380.38	158.667	952.056	262.505	3931.94	738.356	212.821	937.931	1438.99	93.3081	557.215	1839.09	6267.52	142.071	123.33	121.566	2032.48	1223.11	660.963	138.623	530.55	347.92	852.877	736.254	687.133	492.622	170.828	3994.64	81.1064	1666.79
HMDB0029115		15805.5	8592.4	8204.19	7094.55	22066.1	11201.8	12137.9	14889.4	10837.1	13021.3	9788.74	10100.7	10774.7	21291.7	16248.2	16088.7	16001.9	16785.3	22523.8	12355.5	6031.22	17137.4	15334.1	17901.1	15262.2	12707.6	13196.1	13554.6	19571.8	19773.9	15649.1	8825.32	15199.2	12691.8	15734.2	9473.76	18980.3	10234.6	15727.5	14036.5	9451.35	7828.14	11306.8	18081.2	12708.7	32564.7	13020.2	10352
HMDB0029118		11242.5	12612.4	16029.2	5424.41	10434.5	7730.07	9252.65	9032.97	9562.43	12576	8211.36	5912.25	10875.6	8495.44	9084.85	7057.86	12063.2	11679.3	13615.5	14663.7	5991.32	15243	19807	13082.2	18943.7	7408.15	6422.84	17115	13116	14188.5	19959.5	14205.6	12129.9	11775	8414.66	3791.48	11131.5	11484.4	4021.08	15341	8842.08	7490.96	20961.4	15480.4	18905.5	25556.9	9000.12	9519.61
HMDB0029128		3761.58	417.119	341.245	184.106	1015.72	313.308	1007.61	2374.54	204.565	480.489	1235.94	2942.97	575.585	948.642	221.498	711.343	474.021	2476	671.127	1776.59	221.999	3975.39	867.29	521.278	1483.16	336.134	327.296	1453.35	1208.02	450.728	943.674	698.71	1994.01	654.354	836.894	1082.17	721.922	1455.54	1857.05	554.098	816.989	925.277	879.538	1711.49	1641.8	744.441	1542.45	696.496
HMDB0029135		6615.51	5140.24	3080.27	5965.67	5981.99	3092.22	3774.95	4294.55	2345.39	6283.19	3736.65	9203.34	1715.92	1880.28	2883.87	2034.91	1737.74	2912.4	15966.9	3279.42	3766.69	4145.98	6445.99	1313.29	1964.46	2122.41	1602.88	4487.11	5483.96	1565.85	2860.91	9529.39	4952.29	3866.48	4003.33	2025.35	2708.19	1615.79	1433.66	2033.84	4140.31	2188.97	4684.27	4769.51	2801.27	2514.7	1381.47	5192.05
HMDB0029156		272.44	112.85	50.608	9.44721	2.84901	66.4262	4.95251	25.5495	17.2176	2.11408	104.166	367.423	139.665	329.351	130.272	288.02	70.8322	63.7024	134.652	172.161	662.456	5.42359	276.461	18.0919	22.4407	30.1836	0.492549	50.3962	4946.56	226.906	38.07	241.761	265.682	0.0499264	210.11	32.5654	1.52804	304.767	0.511866	5017.62	56.6782	6.4838	102.582	22.9261	137.201	35.0393	79.9415	1752.53
HMDB0029222		0.251694	10255.8	506.539	13521.5	33.0016	1090.18	28.3098	15.5804	7618.37	0.245648	3285.01	14772.7	61167.3	1100.6	89177.8	38925.4	21.8747	9249.27	10988.2	3076.6	20679.8	233814	101.324	2536.03	46308.1	9409.66	2.20256	5953.63	89.2152	2405.23	23.7602	24.4913	789.827	82.955	40688.6	7596.21	63530.2	18221.5	148654	170.131	108.02	69487.2	52.0668	42.7484	145507	10821.8	5849.45	6347.78
HMDB0029440		184.667	355.472	488.568	163.115	129.475	135.621	53.6349	128.308	54.327	149.493	305.089	111.516	90.9912	52.083	151.564	72.392	133.822	201.596	90.7913	269.673	27.7923	47.9717	56.6767	246.174	121.41	197.408	172.917	114.465	570.11	54.38	57.7469	80.9884	201.648	154.86	93.3733	761.937	126.01	81.7915	78.8317	66.1764	327.813	10.9063	102.493	130.058	764.579	190.248	278.612	89.7513
HMDB0031053		1190.86	554.602	209.166	590.758	439.526	660.827	1144.97	1414.8	371.036	594.005	1632.87	75.6397	255.053	246.222	138.476	516.873	407.512	1020.18	268.04	383.685	59.5061	459.497	210.151	155.388	819.461	234.569	461.586	901.666	396.41	238.918	97.4799	1211.03	947.366	918.291	1936.32	921.287	1008.36	757.506	761.306	1025.12	234.376	511.525	511.721	688.261	371.076	307.394	592.987	536.873
HMDB0031072		530.092	126.565	239.816	274.459	266.529	226.282	747.604	521.872	156.455	264.06	1088.43	148.689	173.865	69.7879	149.006	149.611	325.465	334.116	47.8268	65.6771	53.914	154.179	216.914	168.487	394.677	130.6	13.3866	482.922	54.5346	19.4413	138.279	427.244	273.067	321.854	940.572	650.163	409.182	434.692	461.63	506.175	203.834	341.08	270.318	470.932	249.569	284.053	407.04	384.194
HMDB0031098		771.915	859.11	716	1674.75	1657.41	832.201	1157.29	498.667	845.748	713.698	703.382	1397.14	744.708	1203.7	1741.43	1697.47	549.938	3039.91	677.941	802.694	4056.59	562.414	1089.37	675.49	447.156	1498.37	22043.6	439.354	1735.81	957.065	1064.72	706.168	958.411	780.825	954.597	1837.2	790.748	565.175	968.34	866.762	1469.91	2092.94	424.272	1025.48	1062.35	292.564	291.304	1301.79
HMDB0031101		538.996	410.325	114.678	221.841	86.4481	157.712	551.614	567.794	111.395	374.086	277.95	55.831	65.7896	16.2948	1918.1	1912.91	185.936	16.5145	41.3908	242.476	491.828	37.9484	681.629	233.937	56.2754	1353.57	601.284	220.037	100.437	213.809	84.3931	259.445	128.891	672.288	224.64	406.238	78.9974	429.97	97.5766	623.414	96.2193	181.329	197.717	210.034	1595.87	137.608	609.139	64.7904
HMDB0031729		380.147	446.876	337.275	981.993	566.572	12476.9	351.19	172.239	220.009	176.732	173.171	779.257	248.631	4844.96	1119.72	583.78	1005.46	67.9491	310.142	258.481	461.272	417.845	436.733	3505.31	228.059	555.601	122.299	5417.97	43.0925	208.466	68.1189	61.3721	815.208	509.043	272.984	259.711	642.219	37.3444	3047.5	359.021	138.153	355.828	26.8567	35.4699	261	217.287	74.5988	664.78
HMDB0032055		6268.67	1124.78	4224.97	1700.5	5191.3	17531.3	3739.68	641.252	2639.93	509.29	1493.97	6043.39	9378.04	50390.7	488.46	9235.28	15269.8	5584.29	2249.61	1356.24	2753.99	7839.69	1610.44	1746.25	25969.6	17635.6	2485.74	607.148	1591.08	932.839	4666.57	6815.86	17457.6	2030.1	577.594	778.995	8881.4	647.715	2043.17	796.568	1133.03	721.001	30221.1	3030.11	9244.63	6052.96	906.799	1344.94
HMDB0032110		21.5111	143.974	32.0698	5.22567	529.843	2.02896	30.6357	53.3392	32.3454	8.22092	2.12368	217.538	4.41376	204.084	87.6923	15.8721	123.083	477.094	0.0146944	163.496	43.9871	2940.58	272.375	3618.66	0.822231	45.2681	439.327	18.8137	236.542	66714.9	127.869	14.4374	19777.4	0.0128938	6.11652	14.3473	15.4908	6.42567	9.42764	395.979	738.438	164.734	2050.21	18.4492	6.45987	15.9116	52.6543	64.2735
HMDB0032796		7102.47	15851.9	10117.7	17640.3	5180.25	9593.27	553.312	1737.09	7239.92	670.787	2549.54	7818.09	7022.18	20074.1	24045.4	5049.92	22285.3	1639.63	14135.1	2445.5	21336.6	8651.34	24299.1	10732.3	3218.79	9145.37	25129.2	1501.38	235.537	31494.8	22643.7	8502.17	1362.97	1807.67	3966.49	974.735	17852	6042.12	22111	1031.5	7866.84	15078	3379.47	3913.87	3713.33	5265.96	340.893	3367.66
HMDB0032862		1014.21	4407.47	606.446	1198.67	2048.44	858.911	4060.05	910.897	1592.13	866.005	4453.83	2458.89	2193.49	786.713	8754.02	1538.55	9535.07	4022.87	6411.62	3188.83	1513.67	1344.98	934.069	1336.19	1843.08	1478.75	1441.42	324.873	217.836	3437.96	3246.11	995.575	4764	2342.76	897.878	1122.17	930.408	1815.91	878.045	16464.4	9044.42	1196.5	322.912	2736.79	1982.79	7073.64	2024.92	3544.95
HMDB0033105		10280.4	11662.7	32530.9	9678.91	9635.88	9777.84	11125.9	28831.6	24901.6	15554.7	10267.5	84165.3	6317.62	3910.51	8616.98	8564.61	31957.2	12057.2	6465.69	35439.6	7149.98	4280.08	10341.5	25090	16462.2	2779.42	13102.9	25411.6	75463.8	7740.57	54560.8	5918.75	6842.11	5481.16	17021.8	6750.4	3541.97	12782.6	7626.31	17534	11018.1	6752.29	9462.76	4549.44	15375.6	6751.58	23956.6	3839.81
HMDB0033469		1757.96	312.464	106.472	141.679	249.839	353.889	1052.35	1198.61	81.6486	158.1	651.632	100.711	102.597	235.371	54.029	313.113	228.289	438.943	65.5853	189.216	151.658	312.776	117.114	91.2949	405.97	160.029	0.629226	308.848	421.56	80.3991	178.147	377.606	765.903	257.496	2360.58	1029.82	307.135	952.707	513.496	401.88	108.78	97.3771	327.557	584.658	60.6294	41.9699	356.884	406.211
HMDB0034323		312.228	282.661	534.898	613.71	684.445	157.543	442.411	344.972	277.782	458.127	383.952	614.256	247.711	375.935	333.973	284.888	222.269	263.141	2694.87	411.146	621.005	138.422	75.357	643.092	548.525	509.792	620.931	418.986	817.99	128.346	804.02	273.321	407.044	262.328	430.261	213.266	138.458	220.741	139.847	519.218	301.092	310.468	893.657	429.506	509.62	1400.89	171.007	445.588
HMDB0034367		766.096	656.422	173.923	258.078	394.886	1103.51	709.615	1279.39	71.3262	689.355	745.886	888.709	4419.55	116089	8911.67	1519.64	223.167	43.3831	2138	11.7539	966.525	1261.97	288.205	5995.75	1892.9	7087.59	6817.97	2113.61	253.833	357.166	1982.29	331.605	702.628	350.802	551.869	64.2282	4576.91	449.992	0.00401801	1236.16	59.6237	919.71	238.504	25.6941	1681.21	749.235	31.8562	15243
HMDB0037847		139.953	1056.08	696.908	1149.53	84.6881	829.207	68.3305	683.52	348.858	368.059	229.841	825.607	341.418	836.832	67.2248	32.9124	226.861	901.761	2118.69	160.69	479.529	533.493	963.283	663.925	451.622	1061.07	331.248	898.595	322.392	3536.39	139.766	314.14	113.657	438.953	61.8021	39.0335	195.871	3909.58	264.533	550.63	789.894	140	2866.72	181.6	151.976	971.642	354.842	287.808
HMDB0037848		263.82	278.798	217.537	274.188	381.785	121.503	394.173	339.846	201.826	537.522	156.441	275.302	250.158	697.75	90.1812	379.541	152.996	275.8	132.181	190.552	1011.4	158.492	359.083	204.609	554.348	96.5051	346.532	524.452	446.785	157.969	764.247	261.53	246.198	419.908	239.559	307.869	130.39	218.478	217.941	417.545	422.422	601.266	652.539	286.223	895.613	414.369	474.254	302.369
HMDB0038662		157.009	84.5071	1990.56	68.1917	690.901	75.3394	34.5548	300.3	305.154	19.4735	4.69587	20.207	435.196	10800	599.083	0.234542	592.024	15.5645	73.701	146.244	315.783	4.11212	350.765	570.96	2.07082	2700.87	175.045	232.375	207.772	0.277569	0.0570062	277.022	188.963	1222.47	6.26062	0.0281205	151.017	4.52654	3.96708	26.7569	43.1928	65.8929	116.892	384.032	30.2614	98.2842	2.39717	101.998
HMDB0038940		714.731	176.871	419.175	583.415	170.887	963.286	1146.85	558.164	897.634	880.558	2099.72	460.174	187.889	166.181	209.046	356.078	283.407	397.771	252.888	177.114	40.6029	475.674	387.963	646.847	1508.13	49.6619	30.1713	1351.17	983.049	552.033	48.1419	2584.69	427.243	1110.58	2001.48	1026.75	931.202	401.428	851.045	1660.66	416.261	250.554	575.727	1026.77	251.954	228.968	317.684	321.838
HMDB0039102		417.71	909.082	689.739	385.963	342.343	520.233	232.656	520.6	379.621	495.795	205.11	598.455	1004.29	2190.16	582.761	481.531	552.08	546.751	262.276	115.969	60.9337	911.73	274.861	1391.39	450.211	419.422	568.72	352.246	22.1631	170.423	725.817	979.35	290.446	317.61	346.871	172.176	209.584	3022.37	565.915	239.297	213.368	160.521	354.88	296.991	220.013	891.525	723.657	412.745
HMDB0039423		27767.1	19003.5	23132.1	21504.4	17592.2	15004.9	36372.7	47556.3	18617	28509.8	37596.8	12215.1	24615.7	19188.2	72912.5	15425.3	12210.1	13246.8	17499.1	13072.6	11448.5	23394.9	19666.7	17096.4	21353.5	40699.3	13674.4	21984.7	16621.8	12859.6	86842.7	45103.8	35020.3	41310.2	73444.7	17939.1	31813.3	10345.1	22421.1	30595.9	16386.1	22975.4	31953.1	28704.9	14246.9	18738.7	21408.1	22312.5
HMDB0039533		3220.37	413.232	1119.26	703.404	1115.88	535.552	1405.04	1305.9	433.465	696.597	1506.19	904.893	1090.8	801.605	1786.25	2534.85	650.927	365.8	575.864	322.681	970.449	743.601	877.24	1858.39	605.973	997.945	901.432	538.771	595.043	502.91	662.424	2619.21	1107.22	1030.34	1521.09	1286.28	689.635	693.119	634.751	1893.94	748.817	1124.99	738.25	3392.82	719.852	637.36	792.24	779.231
HMDB0039780		20002	70017.7	18413.4	16327.9	6426.78	34881	7368.71	43681.9	13482.8	43720.1	23031.3	10622.8	32333.5	28071.1	4563.54	25937.8	33770	27702.9	442.599	59770.4	2510.57	52787.2	61279.6	56496.9	19542.3	19239.3	40173.5	28122.3	405.193	36943.8	21151.9	33177.5	17396.9	21838.6	14881.4	3795.15	26792.6	31952.9	27701.9	13789.6	13071.1	7356.68	32290.6	12006.4	18849.2	64336.9	55020.6	10910.2
HMDB0040901		878.931	591.609	1311.27	646.12	1399.07	598.189	206.85	802.433	819.94	1546.35	1670.5	434.604	1736.7	822.538	607.523	652.186	2541.67	1188.04	2588.24	4177.28	325.353	5742.29	1435.89	1033.7	2817.72	999.582	3665.49	1860.58	533.839	1719.16	1759.97	879.351	1301.88	1338.55	1125.34	1109.63	1167.09	1556.28	777.269	1777.78	2518.9	2344.66	789.73	1565.04	1421.29	2058.2	1308.2	1814.68
HMDB0041662		547.343	794.007	543.514	1021.2	1155.86	769.25	2116.99	373.193	805.32	589.97	267.981	1052.72	747.159	190.3	47.5279	221.161	455.357	539.672	182.771	308.806	1443.28	64.6486	157.103	279.303	218.383	935.625	131.399	632.202	789.434	624.9	861.618	616.498	685.441	1277.81	488.898	1248.34	280.591	624.203	456.731	427.745	1234.34	787.558	399.365	378.461	682.711	99.8568	448.216	845.467
HMDB0041912		33316.6	29984.1	42363.4	33342.2	45222.2	40668.7	43689.7	51668.1	39596	47808.8	33754.8	21712.2	57996.3	54560.9	61579.4	38200.8	33541.3	33110.9	54318.9	55615.4	54389.8	37758.2	33830.6	52011.7	45161.9	53471.3	33703.4	42889.6	38001.7	59024.3	73880.9	60268.5	31625.5	45219.1	21153.9	24392.5	59548.4	52831	32101.3	68037.8	42525.4	30254.8	72383.2	58004.6	53906.9	127889	64141.8	39400.3
HMDB0041993		712.136	2315.07	340.337	1040.13	375.626	1715.26	2943.83	1104.5	1386.38	685.9	4261.91	478.804	558.621	975.478	1104.88	524.997	980.661	1199.06	1602.66	806.525	1530	1940.2	338.755	1060.8	2371.04	374.114	368.783	1177.62	1023.35	732.161	598.533	4501.78	1964.62	1760.58	2992.41	472.279	1277.01	832.979	1619.66	2025.03	444.736	1345.19	1420.36	3422.81	1039.25	1021.67	828.494	1096.67
HMDB0059732		1812.15	6332.98	8783.18	10074	9129.12	7735.34	5512.22	21816.6	19087	8039.63	8198.15	4185.69	35711.5	35926.6	6221.06	28632.7	10594.8	12416.6	7356.43	53967.5	14137.7	34346.5	9538.07	7301.58	20730.5	30839.9	16336.7	12094.8	4208.95	18996.4	3262.85	5907.54	8430.84	14097.1	6361.48	12284	5460.89	11419.4	19592.2	4082.04	5144.14	5897.93	3792.25	3463.51	29318.5	9212	24449	21084.3
HMDB0059744		502.116	298.893	440.63	316.41	506.07	661.351	612.69	233.072	362.02	527.558	665.497	150.399	333.17	312.112	410.129	562.429	505.465	270.339	314.808	193.964	145.694	237.732	663.752	431.914	399.64	204.459	194.764	448.206	557.282	185.035	629.812	244.498	147.928	381.739	524.835	629.413	467.983	495.87	642.302	1062.09	386.793	671.695	448.116	431.878	205.275	649.367	288.789	271.928
HMDB0059747		3854.36	4132.51	8971.08	20355.2	11952.7	16003	9261.78	5715.07	33731.7	21549.8	18054	3779.77	17283.3	34178.3	43337.5	13227.6	19283.2	8347.75	21673.9	8367.89	8573.04	13833.1	9921.21	41228.7	1218	7275.91	5052.2	4295.82	126243	22118.5	3216.9	35284.1	42145.3	10841.7	9384.19	15152	14971.1	10169.9	12319.3	11394.7	31101.3	12619.7	61395.4	17853.5	4785.54	35694.2	13510.1	4101.18
HMDB0059772		811.658	390.16	322.874	195.402	310.854	938.047	827.444	831.387	667.827	479.73	400.043	650.037	1334.75	1452.44	569.839	790.269	943.286	414.593	322.41	348.665	285.578	505.419	470.498	1331.93	731.873	1103.15	402.119	460.091	534.378	911.442	459.516	882.839	440.99	373.485	239.267	166.863	1162.52	1502.47	1641.14	349.963	342.512	307.941	774.463	714.53	579.799	1890.4	399.233	376.3
HMDB0059997		5575.89	14994.4	12500.8	8139.06	16554.1	10774.4	4727.96	17007.1	24954.6	17719	5133.28	5934.53	14960.1	29501.6	5802.65	18930.2	6979.5	26103.5	7531.12	32186.8	18276.6	33562.7	14184.2	8387.37	25610.6	16805.5	5967.64	17524.5	2091.57	13892.7	2349.35	976.742	13362.2	24530.7	10534	3836.05	3974.41	12323.2	17250.2	3986.89	5381.21	6924.44	1456.4	8732.64	51375.8	8933.99	32200.1	23463.4
HMDB0060001		52950.5	20342.1	78288	69587	146130	78852.1	129059	13868.8	168141	83853.4	38173.1	46306	122565	43888.7	118877	79239.3	61839.9	104807	63332	109832	100518	84222.2	102440	75445.1	88414.8	66410.1	51523	60962.5	196854	105674	150157	31253	86974.8	78687.8	20584	44852.4	52301.4	66999.8	23317.3	124658	97647	107790	86458.9	143204	217381	159521	69248.7	95241.5
HMDB0060011		7622.07	1235.46	47.1123	136.779	90.4867	347.583	30.4719	1557.23	128.671	19.185	25.3536	800.325	2424.21	537.628	863.994	595.72	35.8705	14.0997	999.451	2040.31	1248.94	16.0615	908.047	35.4232	7879.77	21241	1218.38	3259.14	1018.33	2273.3	82.2451	1541.14	97.065	566.252	1574.36	1189.64	2348.08	19.937	1102.32	6507.02	15.3155	1598.3	307.219	1917.93	198.114	324.532	26.9298	1841.27
HMDB0060038		1628.54	687.001	922.19	1381.4	1651.41	2582.43	371.983	1220.81	1724.85	687.2	629.297	1214.74	881.956	3014.26	568.118	922.98	1992.38	1219.73	1791.29	1243.17	1245.41	1842.12	2623.24	562.026	894.879	976.732	2331.2	1398.83	421.283	3096.66	288.783	550.222	1652.44	353.702	793.584	518.726	2549.49	2531.25	1769.84	1260.58	1071.88	718.869	2005.44	1212.35	825.545	1430.81	1401.68	985.719
HMDB0060088		1896.72	9177.41	8947.39	3554.41	8053.7	4328.7	485.325	7592.02	6963.79	3957.03	418.88	4519.03	1648.37	3711.53	2013.65	730.46	6930.53	981.453	10779	7946.71	2877.13	5082.49	6155.06	5549.86	5716.87	4065.85	10711.2	3124.2	5737.96	19858.5	11300.1	1047.2	1421.05	2289.47	1888.26	806.077	1261.22	4750.19	3777.77	2496.67	2815.55	2380.9	1848.39	1561.26	5250.55	8471.08	3774.85	2680.65
HMDB0060099		69.5782	194.558	229.407	177.054	73.4128	336.409	148.144	136.08	219.252	204.531	178.885	18.9272	142.769	144.891	175.357	82.6404	515.433	236.684	445.59	270.518	86.0291	446.51	168.521	74.5194	328.555	83.1849	169.069	1128.27	26.9324	206.694	84.1689	375.457	515.4	256.749	208.987	196.429	324.628	427.76	101.305	138.662	136.143	94.4515	253.969	294.545	198.474	170.299	115.212	144.362
HMDB0060120		7571.04	684.165	196.81	858.618	1377.12	509.136	5360.78	6052.58	912.852	852.474	1757.44	592.407	737.835	373.658	2151	3207.74	638.953	2846.96	1203.76	1009.48	1222.6	757.135	1029.07	401.334	905.049	832.733	1044.56	1738.31	37.8478	1055.64	287.867	921.529	3517.21	1261.36	14930.5	5303.29	1993.39	3369.22	2367.15	1737.88	497.162	1133.77	804.706	3459.16	1097.18	158.618	916.559	3074.94
HMDB0060121		5965.43	586.821	358.757	526.73	1283.43	664.467	5145.95	7959.11	660.237	740.759	8113.35	617.592	333.738	507.175	8739.3	2281.19	955.909	1448.5	302.736	407.47	947.466	566.028	467.275	380.133	1471.25	889.46	277.476	1153.96	300.603	747.721	459.882	898.556	5066.87	1864.2	8296.18	3340.78	1046.24	1562.04	1156.32	2803.98	442.445	1771.67	901.147	1806.5	782.83	323.421	965.929	2343.38
HMDB0060410		41.2788	281.016	63.4815	95.3692	110.604	184.525	59.8695	24.7043	51.8203	112.339	42.7244	23.321	85.1545	521.29	400.35	66.6484	25.3231	4098.44	66.2818	40.9268	37.3603	8.73966	255.983	27281.2	251.614	41.406	310.459	82.4987	78.2613	214.962	20.8371	206.278	63.6061	50.1404	39.2996	10.1396	833.096	73.2574	195.265	49.5835	894.702	145.405	559.148	10.7102	90.1823	102.827	35.1074	115.082
HMDB0060426		23364.8	101288	101982	174372	3477.95	28736.3	11570.8	119095	11721.3	99281	44577.3	299428	99385.6	4760.64	80657.5	24167.1	34592.5	25182.5	62555.5	89615.5	16759.6	12331.5	200644	261521	4490.76	17982.3	35643.9	82538.8	8536.18	8408.17	6912.42	112328	134346	20679.9	86584.3	18506.3	99885.9	44400.5	27013.6	248473	6866.91	97631.5	199540	249371	53905.7	1245.05	5417.12	72516.9
HMDB0060442		21.584	99.1202	67.0441	152.069	15.279	55.7687	55.9965	85.5263	51.2859	216.994	361.806	48.0316	100.106	148.233	237.658	212.829	8.16397	121.637	188.359	382.586	67.4039	165.276	147.572	20.5032	395.922	61.1096	129.898	72.9584	201.008	48.5623	1017.38	68.6048	633.015	87.2961	77.1604	14.9904	89.4657	26.8573	56.5278	126.974	41.7053	85.073	217.328	428.107	149.238	376.345	186.044	167.676
HMDB0060473		54.5233	127.5	38.9295	512.215	237.569	51.2636	1057.36	91.3168	408.099	631.016	457.427	437.635	425.347	1594.33	380.645	387.627	55.7521	79.3154	1021.25	1934.16	120.102	169.132	576.383	395.147	218.644	152.573	220.672	112.611	95.7942	93.683	63.3297	153.799	218.193	1405.39	93.3862	284.781	3232.45	18.3553	485.773	250.608	104.699	200.408	235.324	324.444	664.971	468.848	246.264	749.158
HMDB0060478		8320.63	132.707	24.4314	29.8005	156.053	35.9985	186.036	130.455	82.4582	154.532	1013.56	538.829	290.483	188.94	1255.41	560.915	51.3746	181.523	2056.87	236.648	770.616	474.924	420.957	218.4	193.173	105.587	134.859	25.0954	842.352	765.588	775.665	146.591	254.994	104.441	146.727	192.548	390.79	252.029	192.685	347.461	238.118	637.049	76.6923	309.096	273.722	2758.09	82.6242	159.84
HMDB0060485		654.145	1190.4	1245.57	468.899	438.451	557.98	601.789	3108.02	1274.49	917.349	355.183	600.418	947.584	1245.26	777.741	560.795	706.662	821.715	904.606	667.272	1151.54	799.853	779.914	714.776	697.939	870.653	617.855	2215.95	599.424	713.783	1899.76	497.036	1184.68	1451.66	1153.76	517.252	1540.81	2252.22	442.851	652.89	887.404	154.942	2942.85	568.067	27869.7	1030.51	1227.8	742.686
HMDB0060722		7748.93	9524.01	11231	6831.25	7804.46	8199.9	10169.3	16710.8	14578.9	10715.2	11981.7	4632.07	7832.26	15179.4	8623.68	5754.21	9126.67	12972.6	16203.6	18543	12818.4	5954.98	5198.35	7107.36	6316.16	8349.38	2029.65	8432.39	7685.2	14130.9	10483.6	11888.1	16773.3	8635.45	5511.7	4371.52	12229.9	5821.14	7704.77	23515.7	6242.54	4870.46	13208.2	11032.2	14369.4	18814.4	20087	11835.8
HMDB0060946		9396.17	21963	18896.6	11687.4	23370.1	14679.5	6998.5	22177.5	28868.4	21906.4	10216.5	4745.49	11824.9	27063.4	4059.08	15248.6	8920.06	46423.8	12871.4	47569	16576.8	31772.2	14417.3	8619.6	23323.7	21544.8	7201.87	25157.5	3982.52	24570.1	1462.78	2078.24	15730.6	23412.2	15016.8	10499.2	5176.06	18635.5	20775.5	4518.25	9466.18	7100.79	2864	9218.76	41449.3	11139.5	37794.9	23925.7
HMDB0061062		14270.8	6554.45	3935.86	3025.63	4321.06	5183.21	13078.2	22025.8	4914.25	5685.29	22712.4	18052.3	5900.37	5019.84	17354.7	4936.34	14841.1	10064.6	5150.79	7944.53	3015.46	12960.8	6980.21	32927.6	11737.7	4236.43	13705.4	10312.3	13223.6	5239.44	14618.1	4355.92	11313.4	12245	20146.1	6221.77	3186.35	5358.34	14422	12495.8	4782.49	7389.35	8717.65	17098	8696.67	10855.4	15743.2	7687.42
HMDB0061088		40319	35791	45445.5	32253.6	40440.5	32319.8	21120.1	42565.9	22930.2	43427.2	59159.8	65334.1	23169.6	20830.1	41762.3	35048.8	50279.2	26558.2	34521	23734.6	19224.7	89500.6	34067.2	67322.8	46932.2	35265.1	63568	69937.2	127778	37832.2	75586.3	21108.8	61874.6	45221.4	41114.7	23422	21525.3	33207	19175.9	45698.7	31385.3	28000.5	61723.3	66084.6	34690.1	44317.3	27081.1	24885.3
HMDB0061633		45075.6	10895	16276.3	57227.7	49366.8	12911	3372.61	23272	19363.1	26295.6	12881.5	19731.6	24650.3	40259.4	12743.1	32933.7	13615	35345.5	143103	39980.3	25599.7	87394.9	30150.7	26869.1	15617.9	12002	56032	11577.1	8381.92	46791.5	29512.9	14789.4	38044.2	29131.1	10193.7	15926.8	43981.6	18309.3	14533.4	25027.6	21425.5	10046.1	21422.8	34928.9	14996.3	57229.5	19285	10018.8
HMDB0061634		95836.4	23029.5	81054.8	29774.4	164752	30424.7	148848	67732	22386.5	125956	92981.9	120891	211290	102733	208272	196754	109504	200484	390825	252252	20334	90363.7	169378	195260	79368.5	175829	149779	276043	182845	233307	132339	55084	177534	72277.7	71551	132850	134831	96564.7	75015.8	292856	105542	83510.3	62351.9	318156	226082	266851	126536	246614
HMDB0061635		147431	129748	164015	253652	148743	127964	160857	155109	85168.9	245644	203225	205771	396664	191449	292358	291325	177167	298761	310510	173732	129068	281891	391488	172612	206661	224068	562294	393599	186594	224697	268292	257590	271903	195003	108574	261949	327465	503349	196518	335437	278286	332212	234121	296481	424891	299542	317779	264204
HMDB0061636		303841	374182	290737	610749	209864	220422	158018	393045	233307	334474	393114	337112	260401	283117	337451	251164	364443	314934	494561	380747	270546	709008	554735	335005	439338	416240	517731	507687	229619	517272	307513	225462	354758	471948	299418	294051	446268	466849	130615	580075	279312	411535	613947	715058	662679	577152	281944	325053
HMDB0061638		1202	388.49	232.687	215.873	459.975	356.916	179.375	1512.01	196.307	541.914	1383.69	182.301	173.669	175.949	465.272	178.933	1012.57	555.307	536.973	282.868	138.533	1777.71	237.338	426.311	761.538	425.663	1460.22	1316.93	883.655	617.013	265.382	160.103	513.144	655.035	499.177	389.004	599.797	867.085	159.342	558.044	769.561	738.57	841.739	962.542	628.468	403.775	465.33	354.944
HMDB0061679		115.656	43.3092	27.5785	50.6516	21.7934	110.487	287.485	200.951	61.0125	36.2411	468.298	1142.55	254.56	116.735	61.9919	623.063	92.2054	110.423	143.893	45.8488	60.7115	128.864	62.3754	106.327	47.8502	31.7186	30.6534	54.4252	50.105	31.301	85.5156	79.3721	123.074	74.9906	42.8055	161.5	149.565	3393.61	2490.86	113.805	45.9369	32.9188	39.8304	254.427	73.0234	110.175	285.412	118.727
HMDB0061680		11479.4	9345.99	11686.5	8965.07	5204.83	8416.96	6915.45	9860.22	9412	10459.2	10224.7	7851.84	6844.86	15601.1	7285.53	9240.44	8827.7	3981.14	13960	14346.9	2581.49	12541.7	17138.1	12930.4	8836.78	9457.55	12662.3	7862.75	3656.98	24705.5	3724.11	13447.4	11281	9812.63	5384.02	7615.52	10359.2	6298.65	8094.99	8417.89	3246.92	5122.12	6649.12	7806.63	6770.98	26195.4	7023.55	14010.7
HMDB0061684		80.2616	97.394	58.1033	120.037	121.027	156.493	200.612	145.153	197.741	102.119	107.38	121.625	117.208	284.467	145.9	385.961	168.608	143.023	103.994	68.1214	260.462	99.4378	74.1469	166.598	105.182	142.837	57.7284	100.446	130.016	116.018	72.3488	123.403	138.235	90.5734	108.5	110.327	2589.46	193.293	218.928	55.4778	87.408	361.944	95.7146	118.835	204.4	163.886	108.718	143.192
HMDB0061694		1004.28	1347.8	1095.68	1296.27	455.21	1134.16	3949.27	2843.85	1892.99	4280.76	2128.75	131.004	5947.77	149.651	2348.93	2403.27	862.56	1413.36	834.041	1802.74	1310.05	3078.71	1600.72	1700.78	3524.4	1428.96	2401.08	4260.99	2063.27	871.214	265.748	815.152	1391.35	5227.54	5221.06	3365.44	2403.63	1888.03	1707.11	4695.49	1288.69	282.646	1446.66	2252.39	2783.66	1398.81	2339.29	778.597
HMDB0061715		1612.79	8765.24	1087.82	2160.62	2686.64	2230.08	3474.14	2021.79	1313.55	1513.88	1783.96	1474.02	1684.87	904.573	3450.26	2041.13	9047.91	6539.65	2982.1	2511.65	3130.74	1176.63	1066.86	2523.97	1430.24	2138.03	1579.97	753.807	978.757	2357.75	1059.72	1421.9	5847.11	2638.37	952.096	1064.39	1305.45	1785.82	1560.11	1941.46	8382.69	1851.74	1041.46	1145.62	1225.51	3490.45	2038.73	2032.98
HMDB0062181		170.8	159.593	83.5433	61.2889	181.074	111.344	113.603	158.999	67.1919	168.368	119.375	15.1164	164.24	46.7879	226.23	262.126	579.826	98.5845	83.2429	133.103	1221.02	132.195	174.666	2827.41	1090.84	374.161	54.7219	128.774	197.647	100.471	307.905	161.128	120.304	125.108	557.573	200.395	87.8848	24.5933	90.2319	166.877	371.814	72.1882	257.473	544.434	260.685	314.315	275.286	99.8787
HMDB0062182		149.569	3964.59	1672.5	2989.75	12.6857	195.13	52.3336	2011.31	92.6571	479.087	1132.07	957.895	2752.16	555.968	313.113	145.549	204.548	194.173	660.256	12338.1	626.52	137.78	4302.05	2815.8	184.885	0.0164063	91.7896	1169.71	183.714	69.0994	198.625	1371.19	3695.15	317.917	649.34	61.6467	447.395	560.794	102.832	266.526	0.375078	836.349	1551.31	186.528	170.192	438.905	3.16043	397.689
HMDB0062330		736.525	20307.7	2150.35	1054.37	1132.96	2036.68	1492.54	10683.6	3623.22	5535.25	193.889	26.6162	2755.89	2654.83	2330.46	12319.4	5284.6	5098.68	4274.6	9375.02	3721.14	9663.5	4332.34	1521.67	1266.05	2924.83	1681.84	3836.73	2830.19	14807.5	2121.55	759.072	1925.75	12125.8	5998.86	1944.04	7259.77	3344.39	2287.37	144.974	2093.89	5089.86	5143.11	99.0052	11954	778.225	8620.81	20770.9
HMDB0062332		2547.97	9480.12	11247.3	2733.44	8343.36	7284.22	4079.28	13736.1	11768.6	11145.3	3025.14	1117.78	7643.18	14732.1	2344.7	30643.3	12218.4	37314.6	17237.7	11665.8	5326.22	14853.9	8875.32	2863.53	11950.5	8584.66	8335.58	8260.06	5941.45	31760.1	2884.03	8517.92	10318.2	9997.22	17070.7	10878.7	7303.29	8194.9	9896.43	956.015	4846.49	23192.9	4758	3603.24	14763.3	2455.79	21226.7	29935.5
HMDB0062445		2413.3	1441.34	2506.59	3117.93	1772.63	3821.72	5102.57	3078.61	3451.35	2771.25	4041.43	2001.55	7050.37	10674	3099.34	3562.45	3275.25	4126.67	3708.42	2767.21	13136.4	14314	3688.27	5649.91	2060.56	1688.94	38088.4	3766.36	2821.25	3951.66	3770.37	1820.01	8046.58	1429.95	2806.92	1867.82	1206.22	2418.38	3264.07	3100.04	2741.09	4533.1	2381.1	14382.8	28421.7	28606.7	17180.4	14542.3
HMDB0062555		27802.9	22675.6	21265.2	30396.7	45444.4	33901.1	21825.5	55257.4	23629.6	28474.7	17771.2	43031.1	43923.1	61122.7	49687.3	28060.3	27355.4	18900.9	59387.2	36865.1	51221	51763.1	28144.9	40529.2	47067.2	52401.7	59520.7	32904.8	39500.4	30565.8	85930.1	16897	21231.8	43599.2	18897.1	20686.5	24665.6	30338.8	36656.3	58975.8	28609.4	28997.8	53319.9	42770.5	64568.1	61611.2	59953.5	30305.9
HMDB0062596		244.497	240.142	200.893	193.702	244.682	411.531	347.722	230.744	231.916	272.51	127.034	333.633	292.809	237.423	426.382	415.38	356.586	184.404	74.9044	210.671	327.851	199.651	272.449	547.635	264.02	269.912	533.63	249.15	257.618	184.686	246.373	247.473	4662.61	260.942	303.06	213.858	142.925	314.713	1736.62	599.781	124.474	320.212	188.303	188.441	165.535	301.1	285.884	240.686
HMDB0062618		2708.42	1827.32	4441.06	849.365	2724.03	1328.67	1066.13	1740.23	1606.7	2625.69	1974.57	3918.83	3084.12	1830.99	2168.32	1753.34	4056.44	1392	3455.03	2083.19	1660.89	1685.44	1883.46	3748.83	2589.7	1298.97	7205.66	2089.3	2115.19	10924.7	9786.75	921.72	2062.36	1209.43	2279.18	1855.03	1969.27	5372.47	2655.51	2067.24	1027.75	1296.45	1377.36	1657.49	2981.65	1840.73	2723.94	934.971
HMDB0062735		290.58	180.853	328.922	37.6669	156.267	97.8992	348.554	381.913	13.195	265.72	16.2483	115.399	150.901	21.3823	207.855	131.603	483.917	362.812	402.761	346.765	212.099	62.6903	490.916	533.577	123.577	239.871	177.717	211.688	427.288	99.5202	160.631	175.42	197.164	82.1125	18.9279	66.829	81.8411	409.708	38.9658	272.291	155.178	148.818	194.129	507.53	340.659	256.77	615.497	218.987
HMDB0094676		1437.77	918.593	1092.77	910.955	810.243	1013.43	667.411	1276.67	1790.49	1224.32	583.255	977.127	929.817	975.262	800.987	1170.9	770.05	969.677	950.793	1959.6	564.778	2407.21	1351.29	1500.2	1724.52	955.545	1220.52	1148.94	1099.49	804.436	1368.17	882.335	788.363	718.292	642.248	598.451	2233.63	1005.97	933.467	397.242	992.961	555.783	1254.25	1363.33	1656.38	2351.94	1506.76	1131.45
HMDB0094701		271.204	269.502	224.702	310.323	246.591	348.433	410.342	261.601	440.785	186.901	269.985	542.352	585.691	345.87	756.294	572.952	379.649	327.201	629.795	215.11	859.41	227.778	626.196	346.231	317.704	379.629	374.768	131.115	203.94	228.783	177.144	246.458	194.626	170.468	192.796	265.547	1669	251.766	228.855	359.07	193.836	317.49	278.114	278.03	390.388	401.192	334.566	377.101
HMDB0094730		1031.26	9330.03	1283.87	22612.1	6091.37	2385.94	1037.96	3945.73	12022.4	2225.13	5946.43	14609.9	18380.6	8146.45	761.167	22766.5	9278.58	30084.9	51012	5404.65	5796.59	109046	52238.7	7227.71	777.367	5904	42234.5	647.4	751.139	30252.2	482.561	6546.82	2328.72	9715.49	2007.58	5948.15	29600.3	5428.13	3051.89	2223.58	6608.95	3445.07	888.192	1447.21	1669.43	6772.48	11586.6	673.751
HMDB0094805		11084.5	42094.3	14371.2	13534.7	7888.49	13568	20414.6	19719.2	14056.9	18323.1	15586.3	26003.8	9185.32	11816.7	6628.76	11600.1	23030	20200.4	21910.9	31828.9	8094.49	25872.2	24124.8	23498.9	18751.3	15241.5	23381.9	13197.7	62567.6	9435.43	17267	23475	15869.4	16622.8	10600.4	7259.3	7086.95	10349.2	8162.18	17952.6	22972.7	11843.3	19882.1	25299	20054.4	38995.1	27316.8	5761.44
HMDB0094807		116.794	369.123	781.422	578.8	727.759	1027.89	372.254	1803.1	1065.66	702.991	492.755	126.017	2188.04	1737.12	447.947	1631.32	1047.09	270.202	509.565	3317.64	772.51	2017.69	531.171	424.104	2157.13	1902.58	734.793	484.893	168.934	2040.86	260.585	485.195	442.459	1075.26	546.706	580.765	673.083	889.537	1902.29	403.622	297.295	153.241	400.728	317.625	1623.36	1020.74	1904.79	1125.7
HMDB0112190		867.611	186.753	12.0535	147.611	461.158	226.163	1602.75	1176.56	204.203	136.109	611.891	192.671	117.606	53.4145	404.103	972.707	483.587	96.2947	245.53	85.5172	122.952	75.2838	109.11	206.977	163.378	206.032	96.6812	121.246	83.6122	36.4724	191.055	141.579	306.908	823.617	1707.83	1097.35	527.714	409.785	715.568	465.738	72.177	233.321	119.904	357.668	501.916	319.822	23.7229	765.056
HMDB0114744		8409.23	7179.27	23752.2	12887.1	4198.94	21868.3	10005.9	13830.3	4572.56	6873.56	13575.7	7083.12	23644.2	36363.7	7352.65	1375.45	23412.8	15864	17676.8	55764.4	3176.15	7674.2	13863.2	8099.25	15769.9	17580	16176.1	46419	22706.7	10388.8	8901.01	6066.85	20934.5	34231.2	11104	22026.4	23132.1	14595.8	47999.5	19343.3	10322.3	15270.6	15490	7823.51	14257.6	66261.3	8054	8013.52
HMDB0114745		1826.7	3113.64	4213.57	604.489	560.774	4950.45	1527.46	2519.2	277.45	519.752	1211.33	424.593	5509.86	3178.56	335.328	51.456	4808.65	1204.42	149.926	8221.96	1276.15	96.5607	483.588	1495.38	527.677	2544.69	353.02	6353.28	16717	871.787	733.861	751.317	1330.35	4312.46	918.301	870.601	1289.33	1890.84	11407.3	918.957	621.708	1042.3	1072.64	236.111	386.819	5017.85	1616.18	276.017
HMDB0142136		9519.54	7764.73	6475.96	6098.28	5006.25	4809.44	826.306	2734.38	6736.97	1016.05	1763.26	5076.31	8463.55	10767	17343.5	3976.39	14044.2	4462.56	9041.72	6776.26	8237.42	2845.63	9244.79	8890.14	2377.28	7971.91	6153.04	7178.64	1780.02	17959.4	14022.1	4499.42	1007.71	2320.98	1937.66	2454.7	23012.2	11211.3	10598.9	2133.88	6036.76	13839.9	9824.74	4046.87	5952.88	7016.28	6771.89	2107.6
[truncated: 615 more columns]

## Sheet: TableS2
Description	ID	Raw p-value	P.value-adjusted	F/M
Cortisol	HMDB0000063	0.009181	0.049559	0.822874	Steroidogenesis
Deoxyinosine	HMDB0000071	0.0066274	0.041957	0.915168	Purine Metabolism
Dopamine	HMDB0000073	0.0016516	0.016345	1.15068	Catecholamine Biosynthesis
Guanidoacetic acid	HMDB0000128	2.882e-12	2.4814e-09	1.53736	Arginine and Proline Metabolism
Uric acid	HMDB0000289	0.0062129	0.040221	1.30019	Purine Metabolism
3a,7b,12a-Trihydroxyoxocholanyl-Glycine	HMDB0000331	0.0027321	0.022619	1.36618	Glycine metabolism
18-Hydroxycortisol	HMDB0000418	0.00041842	0.0062617	0.763436	Steroidogenesis
Deoxycholic acid glycine conjugate	HMDB0000631	0.00043735	0.0063823	1.16794	Bile Acid Biosynthesis
Indoleacrylic acid	HMDB0000734	0.008844	0.049271	1.19041	Tryptophan Metabolism
5-Hydroxyindoleacetic acid	HMDB0000763	0.00087194	0.010696	1.57816	Tryptophan Metabolism
Oxypurinol	HMDB0000786	0.0043816	0.031283	1.16509	Purine Metabolism
Cotinine glucuronide	HMDB0001013	0.0045458	0.032081	0.776504	glucuronate interconversions
5'-Methylthioadenosine	HMDB0001173	0.00042011	0.0062617	1.29798	Spermidine and Spermine Biosynthesis
D-Glutamic acid	HMDB0003339	0.0028889	0.023246	1.13039	glutamate metabolism
Vitamin K1	HMDB0003555	0.00059622	0.0078976	1.40258	Vitamin K metabolism
7-Methylinosine	HMDB0003950	3.3366e-07	4.104e-05	0.672692
Indolylacryloylglycine	HMDB0006005	0.0037136	0.027564	1.25297	Tryptophan Metabolism
Phenylacetylglutamine	HMDB0006344	0.0024939	0.021335	1.12988	Phenylacetate Metabolism
Indoxyl glucuronide	HMDB0010319	0.0092096	0.049559	0.772589	glucuronate interconversions
Dopamine glucuronide	HMDB0010329	0.00010918	0.0027649	0.772906	glucuronate interconversions
11-Oxo-androsterone glucuronide	HMDB0010338	0.0082546	0.047068	1.3835	glucuronate interconversions
11-beta-Hydroxyandrosterone-3-glucuronide	HMDB0010351	0.00016528	0.0033882	1.92614	glucuronate interconversions
LysoPC(20:4(8Z,11Z,14Z,17Z))	HMDB0010396	6.928e-06	0.00049709	1.5754	Glycerophospholipid metabolism
Dopamine quinone	HMDB0012219	0.0034924	0.026377	1.08558	Catecholamine Biosynthesis
N-acetyltryptophan	HMDB0013713	9.7419e-05	0.0027057	1.46127	Tryptophan Metabolism
Alanyl-Histidine	HMDB0028689	0.0030328	0.023903	0.780701
Phenylalanyl-Serine	HMDB0029004	0.00052545	0.0073843	1.13226	Phenylacetate Metabolism
Phenylalanyl-Valine	HMDB0029008	0.0041664	0.030145	0.800475	Phenylacetate Metabolism
Prolyl-Lysine	HMDB0029022	5.5994e-05	0.0019372	0.581388
Tryptophyl-Threonine	HMDB0029093	0.0076036	0.044516	0.732892	Tryptophan Metabolism
Tyrosyl-Hydroxyproline	HMDB0029106	5.3585e-06	0.00047319	0.761803	Arginine and Proline Metabolism
(9Z,11E,13E,15Z)-4-Oxo-9,11,13,15-octadecatetraenoic acid	HMDB0031098	0.00055539	0.0075903	1.1822	Fatty acid metabolism
Litcubine	HMDB0032110	9.6991e-05	0.0027057	0.621987
N2-Galacturonyl-L-lysine	HMDB0033105	0.0092096	0.049559	0.801771
S-Allylcysteine	HMDB0034323	0.0085716	0.048236	0.615031
4-Hydroxy-3-methoxy-cinnamoylglycine	HMDB0059747	0.0021876	0.01962	1.33373	Glycine metabolism
Dihyroxy-1H-indole glucuronide I	HMDB0059997	0.0055435	0.037582	1.36122	glucuronate interconversions
L-Formylkynurenine	HMDB0060485	0.00042181	0.0062617	0.835939	Tryptophan Metabolism
N-Arachidonoyl GABA	HMDB0062330	0.00088201	0.010696	1.36367

## Sheet: Table S3
Description	ID	Raw p-value	P.value adjusted	FC	Pathway
Deoxyuridine	HMDB0000012	5.9911e-11	1.7194e-09	1.949
Deoxyinosine	HMDB0000071	0.0016344	0.0051547	0.81245	Purine Metabolism
Dopamine	HMDB0000073	1.6384e-07	2.0153e-06	1.293	Catecholamine Biosynthesis
Guanidoacetic acid	HMDB0000128	3.0057e-20	6.4698e-18	1.9334	Arginine and Proline Metabolism
Pantothenic acid	HMDB0000210	4.5392e-14	2.388e-12	1.4803	Vitamin metabolism
Riboflavin	HMDB0000244	5.1498e-05	0.00027887	0.69267	Vitamin metabolism
3-Hydroxytetradecanedioic acid	HMDB0000394	5.8926e-11	1.7194e-09	0.53209	Fatty acid metabolism
2-Furoylglycine	HMDB0000439	7.1348e-07	7.3132e-06	0.6546	Glycine metabolism
L-Glutamine	HMDB0000641	1.0364e-06	9.915e-06	1.1808	glutamate metabolism
Decanoylcarnitine	HMDB0000651	1.2685e-07	1.6062e-06	0.59602	Fatty acid metabolism
Ortho-Hydroxyphenylacetic acid	HMDB0000669	4.4923e-07	4.9588e-06	0.8186	Phenylacetate Metabolism
Indoleacrylic acid	HMDB0000734	4.7815e-05	0.00026733	1.3365	Tryptophan Metabolism
5-Hydroxyindoleacetic acid	HMDB0000763	0.00020875	0.00095099	1.9654	Tryptophan Metabolism
N-Acetyl-9-O-lactoylneuraminic acid	HMDB0000768	0.00022027	0.00098776	1.6276	#N/A
Oxypurinol	HMDB0000786	7.6516e-06	5.4e-05	1.6739	Purine Metabolism
L-Octanoylcarnitine	HMDB0000791	7.3355e-13	3.1579e-11	0.63108	Fatty acid metabolism
S-Adenosylhomocysteine	HMDB0000939	2.213e-13	1.0311e-11	0.71788	#N/A
Cotinine glucuronide	HMDB0001013	4.0597e-10	9.4471e-09	0.66107	glucuronate interconversions/nicotine metabolism
Cotinine	HMDB0001046	2.5654e-16	2.2088e-14	0.071471	nicotine metabolism
5'-Methylthioadenosine	HMDB0001173	5.6126e-10	1.2391e-08	1.5379	Spermidine and Spermine Biosynthesis
Nicotine glucuronide	HMDB0001272	0.0012862	0.0042757	0.75276	glucuronate interconversions/nicotine metabolism
Hydroxycotinine	HMDB0001390	1.9022e-16	1.8198e-14	0.059945	nicotine metabolism
Niacinamide	HMDB0001406	1.452e-06	1.3242e-05	0.79356	Nicotinate and nicotinamide metabolism
Homolanthionine	HMDB0002034	0.00029431	0.0012544	0.77042	#N/A
Glycylprolylhydroxyproline	HMDB0002171	1.5092e-05	9.9953e-05	0.4709	proline metabolism
N-Acetylcadaverine	HMDB0002284	0.00043364	0.0016818	0.67225	#N/A
Glycochenodeoxycholic acid 3-glucuronide	HMDB0002579	0.0059422	0.015694	0.7732	Bile Acid Biosynthesis
Prostaglandin F1a	HMDB0002685	0.00033156	0.0013926	0.66379	Steroid hormone biosynthesis
Testosterone glucuronide	HMDB0003193	1.0773e-21	4.638e-19	0.56992	Steroid hormone biosynthesis
Vitamin K1	HMDB0003555	0.00063563	0.0023388	1.4679	Vitamin metabolism
21-Deoxycortisol	HMDB0004030	7.055e-05	0.00036783	26.797	Steroid hormone biosynthesis
5-Methoxyindoleacetate	HMDB0004096	8.639e-06	6.0473e-05	0.85677	#N/A
Biotin sulfone	HMDB0004818	0.0019423	0.0059724	0.79526	Vitamin metabolism
Thromboxane B3	HMDB0005099	2.2041e-05	0.00013852	1.4948	#N/A
Indolylacryloylglycine	HMDB0006005	0.00096846	0.0033354	1.2932	Tryptophan Metabolism
2,6 Dimethylheptanoyl carnitine	HMDB0006320	3.9378e-06	3.0822e-05	0.76125	#N/A
Tyramine-O-sulfate	HMDB0006409	0.00035937	0.0014876	0.67191	#N/A
Cortolone-3-glucuronide	HMDB0010320	4.5824e-05	0.00025787	0.80992	Steroid hormone biosynthesis
Dopamine glucuronide	HMDB0010329	4.715e-14	2.388e-12	0.70424	glucuronate interconversions
11-beta-Hydroxyandrosterone-3-glucuronide	HMDB0010351	9.6627e-11	2.5838e-09	1.8655	glucuronate interconversions
LysoPC(20:4(8Z,11Z,14Z,17Z))	HMDB0010396	0.0015076	0.0048798	1.6832	Glycerophospholipid metabolism
Cinnamoylglycine	HMDB0011621	0.00040236	0.0015891	1.8029	Glycine metabolism
N-Succinyl-L,L-2,6-diaminopimelate	HMDB0012267	3.1173e-08	4.5491e-07	0.64067	#N/A
Dynorphin B (10-13)	HMDB0012936	1.8703e-06	1.6266e-05	25.077	#N/A
Kinetensin 1-3	HMDB0012983	2.0856e-05	0.00013204	1.3798	#N/A
N-acetyltryptophan	HMDB0013713	2.2567e-07	2.5907e-06	1.823	Tryptophan Metabolism
Arginyl-Isoleucine	HMDB0028712	4.0312e-05	0.00023452	1.3861	#N/A
Asparaginyl-Lysine	HMDB0028736	1.1157e-14	7.3891e-13	0.5879	Lysine metabolism
Asparaginyl-Proline	HMDB0028739	1.0349e-07	1.3686e-06	0.74739	Arginine and Proline Metabolism
Glutaminyllysine	HMDB0028802	7.5196e-06	5.3507e-05	0.66848	Lysine metabolism
Glutamyltryptophan	HMDB0028830	4.6704e-14	2.388e-12	0.42276	Tryptophan Metabolism
Histidinyl-Asparagine	HMDB0028880	0.00013705	0.00066665	0.80225	Histidine metabolism
Histidinyl-Histidine	HMDB0028887	2.4338e-05	0.00014862	0.79699	Histidine metabolism
Histidinyl-Isoleucine	HMDB0028888	2.3548e-05	0.00014482	0.67896	Histidine metabolism
Lysyl-Arginine	HMDB0028945	0.00089036	0.003129	1.2973	Arginine and Proline Metabolism
Phenylalanyl-Serine	HMDB0029004	0.00029011	0.0012427	1.4494	Phenylalanine metabolism
Phenylalanyl-Valine	HMDB0029008	0.0013314	0.0044088	0.77652	Phenylalanine metabolism
Serylproline	HMDB0029047	4.3678e-05	0.00025071	0.75445	Arginine and Proline Metabolism
Threoninyl-Hydroxyproline	HMDB0029062	0.0001081	0.00054432	0.74446	Arginine and Proline Metabolism
Tyrosyl-Valine	HMDB0029118	1.9495e-07	2.3642e-06	0.81279	#N/A
Urolithin A-3-O-glucuronide	HMDB0029222	0.0011846	0.0039685	2.1102	#N/A
(9Z,11E,13E,15Z)-4-Oxo-9,11,13,15-octadecatetraenoic acid	HMDB0031098	0.0017051	0.0052998	1.5024	Fatty acid metabolism
Phenylmethylglycidic ester	HMDB0031729	1.3477e-06	1.2613e-05	4.5577	#N/A
N-Acetylhistidine	HMDB0032055	0.0018941	0.0058452	1.4445	Histidine metabolism
N1,N10-Dicoumaroylspermidine	HMDB0033469	8.1567e-05	0.00041556	0.82667	Spermidine and Spermine Biosynthesis
N-(1-Deoxy-1-fructosyl)tryptophan	HMDB0037847	5.5945e-07	5.9467e-06	0.70358	Tryptophan Metabolism
N-Carboxyacetyl-D-phenylalanine	HMDB0039102	8.0685e-20	1.3894e-17	0.41043
(E)-10-Hydroxy-8-decenoic acid	HMDB0039533	6.1994e-07	6.5093e-06	0.79691	Fatty acid metabolism
N-(1-Deoxy-1-fructosyl)isoleucine	HMDB0039780	1.9406e-05	0.00012376	0.73174
13-Hydroxy-9-methoxy-10-oxo-11-octadecenoic acid	HMDB0040901	2.4924e-06	2.0634e-05	0.78844	#N/A
Isonicotinylglycine	HMDB0041912	5.1285e-08	7.2387e-07	0.83964	Glycine metabolism
N-Phenylacetylglutamic acid	HMDB0059772	1.2648e-08	1.98e-07	0.66982	glutamate metabolism
10Z-Heptadecenoic acid	HMDB0060038	0.00029999	0.0012724	0.84528	Fatty acid metabolism
9-Hydroxy-10-O-D-glucuronoside-12Z-octadecenoate	HMDB0060121	0.00066516	0.0024165	0.81363	Fatty acid metabolism
8-Methoxykynurenate	HMDB0060426	0.00052688	0.0019896	0.80854	Tryptophan Metabolism
gamma-Glutamyl-beta-cyanoalanine	HMDB0060478	0.018477	0.041975	1.5317	glutamate metabolism
L-Formylkynurenine	HMDB0060485	1.4721e-09	2.9477e-08	0.53083	Tryptophan Metabolism
7-hydroxygranisetron	HMDB0061062	4.8186e-06	3.6715e-05	0.61894	#N/A
Dihydroartemisinin (DHA)	HMDB0061088	2.7297e-06	2.2383e-05	0.78915
3-hydroxydodecanoyl carnitine	HMDB0061638	7.0184e-05	0.00036783	0.76384	Fatty acid metabolism
3,4,5,6-Tetrahydrohippuric acid	HMDB0061679	7.8039e-11	2.1675e-09	0.21213	Hippuric acid metabolism
1-Oleoylglycerophosphoserine	HMDB0061694	8.111e-10	1.7033e-08	0.47177	Glycerophospholipid metabolism
N-Arachidonoyl GABA	HMDB0062330	2.227e-07	2.5907e-06	1.8937	0
hydroxyisovaleroyl carnitine	HMDB0062555	1.6949e-06	1.4891e-05	0.80782	Fatty acid metabolism
(7R)-7-hydroxyoctanoic Acid	HMDB0062596	4.5164e-11	1.3888e-09	0.80307	Fatty acid metabolism
(R)-3-hydroxybutyrylcarnitine	HMDB0062735	8.6324e-05	0.00043721	0.72113	Fatty acid metabolism
4-Hepteneoylglycine	HMDB0094730	5.3269e-06	3.9882e-05	2.6238	Glycine metabolism

## Sheet: TableS4
Gender-dependent metabolism pathways
Factors (Age/sex)	Differential metabolism pathways
1-6	Vitamin k metabolism
7-12	Riboflavin metabolism, Steroidogenesis，Arginine and proline metabolism, glycine and serine metabolism
13-18	Riboflavin metabolism, Androgen and estrogen metabolism，Pantothenate and CoA biosynthesis, caffeine metabolism, Arginine and proline metabolism, Pterine biosynthesis, urea cycle
20-30	Methylhistine metabolism, Vitamine B6 metabolism, Biotin metabolism, Phosphatidylcholine biosynthesis, Ammonia recycling, Alanine metabolism, Nicotinate and nicotinamide metabolism，Vitamin k metabolism, Spermidine and spermine biosythesis, Pterine biosynthesis
31-50	Riboflavin metabolism, Beta-oxidation of short chain fatty acids，Spermidine and spermine biosythesis, Pantothenate and CoA biosynthesis, Pterine biosynthesis, beta-alanine metabolism
>50	Beta-oxidation of short chain fatty acids, Androgen and estrogen metabolism，Vitamin k metabolism, Pterine biosynthesis, Arginine and proline metabolism
Age-dependent metabolism pathways
Age-boys	Tryptophan metabolism, Histidine metabolism, Riboflavin metabolism, Pantothenate and CoA biosynthesis, Alanine metabolism, Fatty acid biosynthesis
Age-girls	Histidine metabolism，Purine metabolism，Steroid hormone biosynthesis，Riboflavin metabolism，Pantothenate and CoA biosynthesis, Fatty acid biosynthesis
Age-males	Steroid hormone biosynthesis, Riboflavin metabolism, Tryptophan metabolism, Pantothenate and CoA biosynthesis, Amino acid metabolism, Purine metabolism, Pyrimidine metabolism
Age-females	Purine metabolism, Steroid hormone biosynthesis, Caffeine metabolism, Pyrimidine metabolism, Pantothenate and CoA biosynthesis, Amino acid metabolism

## Sheet: Table S5
Compound	ID	VIP	Raw p.value	P-value adjusted
10-Hydroxy-octadec-12Z-enoate-9-beta-D-glucuronide	HMDB0060120	1.83762	4.84e-15	1.1906e-13
10Z-Heptadecenoic acid	HMDB0060038	2.26015	1.8146e-28	1.953e-26
11-beta-Hydroxyandrosterone-3-glucuronide	HMDB0010351	1.5088	2.0918e-10	2.1699e-09
11-Oxo-androsterone glucuronide	HMDB0010338	2.06964	9.115e-18	3.27e-16
12-Hydroxydodecanoic acid	HMDB0002059	1.03311	8.8107e-05	0.00027386
12-Hydroxyhexadecanoic acid	HMDB0112190	1.5886	3.5655e-08	2.3615e-07
12-Methyltridecanoic acid	HMDB0031072	1.30581	2.6268e-09	2.2617e-08
12-oxo-20-dihydroxy-leukotriene B4	HMDB0012551	1.46376	0.026547	0.04476
14,15-DiHETrE	HMDB0002265	1.33567	0.00024928	0.00069236
1-Methylhistidine	HMDB0000001	1.59163	1.4388e-18	5.6311e-17
1-Oleoylglycerophosphoserine	HMDB0061694	1.36393	1.1443e-13	2.3458e-12
2-Amino-4-ethoxy-3-hydroxybutanoic acid	HMDB0032862	1.04644	8.5252e-05	0.00026595
2-Aminomuconic acid	HMDB0001241	1.06575	0.0013876	0.0032733
2-Furoylglycine	HMDB0000439	1.17766	2.4384e-05	8.8212e-05
3,4,5,6-Tetrahydrohippuric acid	HMDB0061679	1.02523	6.5219e-06	2.674e-05
3a,7b,12a-Trihydroxyoxocholanyl-Glycine	HMDB0000331	1.00857	0.023923	0.040869
3-alpha-hydroxy-5-alpha-androstane-17-one 3-D-glucuronide	HMDB0010365	3.07168	5.5e-43	4.7355e-40
3-Hydroxydodecanedioic acid	HMDB0000413	1.04132	1.0099e-15	2.8357e-14
3-hydroxydodecanoyl carnitine	HMDB0061638	1.18864	0.0057302	0.011609
3-Hydroxytetradecanedioic acid	HMDB0000394	1.35272	8.6761e-16	2.5759e-14
3-Methoxytyrosine	HMDB0001434	1.02954	4.1996e-06	1.8638e-05
4-Hepteneoylglycine	HMDB0094730	1.15123	1.4833e-08	1.0732e-07
5-Hydroxyindoleacetic acid	HMDB0000763	1.05159	0.00013506	0.00040802
5-Methylcytidine	HMDB0000982	1.9013	2.8118e-09	2.3735e-08
5'-Methylthioadenosine	HMDB0001173	1.03135	4.1448e-05	0.00014105
5Z-Dodecenoic acid	HMDB0000529	1.17921	2.4877e-08	1.6999e-07
6-octenoylglycine	HMDB0094805	1.03805	0.00022408	0.00062844
7-Aminomethyl-7-carbaguanine	HMDB0011690	1.52211	1.681e-09	1.4921e-08
7-hydroxygranisetron	HMDB0061062	1.09752	8.9435e-06	3.5161e-05
7Z,10Z-Hexadecadienoic acid	HMDB0000477	1.27628	2.2169e-07	1.2236e-06
8-Hydroxy-5,6-octadienoic acid	HMDB0031101	1.20208	9.4714e-08	5.7027e-07
8-Hydroxy-7-methylguanine	HMDB0006037	1.08802	5.4212e-06	2.2881e-05
8-Methoxykynurenate	HMDB0060426	1.53238	2.9697e-06	1.3601e-05
9-Hydroxy-10-O-D-glucuronoside-12Z-octadecenoate	HMDB0060121	1.6162	1.2387e-12	2.2219e-11
alpha-CEHC glucuronide	HMDB0062445	1.17026	1.7382e-08	1.2167e-07
Androstenedione	HMDB0000053	1.50982	3.319e-07	1.764e-06
Androstenol	HMDB0005935	2.08427	1.2664e-31	2.1808e-29
Asparaginyl-Lysine	HMDB0028736	1.63496	1.1422e-21	7.3661e-20
Beta-Citryl-L-glutamic acid	HMDB0013220	1.34012	4.7718e-11	6.0419e-10
Cotinine	HMDB0001046	1.68957	7.8077e-07	3.8635e-06
Cotinine glucuronide	HMDB0001013	1.17367	1.0621e-05	4.0463e-05
Cytosine	HMDB0000630	1.83326	6.8114e-11	8.26e-10
Deoxyuridine	HMDB0000012	1.25522	0.00067975	0.0017063
Dihyroxy-1H-indole glucuronide I	HMDB0059997	1.168	8.481e-06	3.3964e-05
DL-Dopa	HMDB0000609	1.40935	0.00019339	0.00055504
Dodecanoic acid	HMDB0000638	1.17673	4.7593e-07	2.4247e-06
Dopamine glucuronide	HMDB0010329	1.49323	6.5033e-22	4.6661e-20
Eicosapentaenoic acid	HMDB0001999	1.48613	2.9274e-12	4.7557e-11
gamma-Glutamyl-beta-cyanoalanine	HMDB0060478	1.2691	0.020285	0.03557
Glutamate, gamma-methyl ester	HMDB0061715	1.02066	0.0002545	0.00070458
Glutamylisoleucine	HMDB0028822	1.09779	2.5291e-15	6.4262e-14
Glycochenodeoxycholic acid 3-glucuronide	HMDB0002579	1.59991	3.134e-11	4.2831e-10
Glycyl-Histidine	HMDB0028843	2.08443	5.3763e-11	6.7086e-10
Histidinyl-Asparagine	HMDB0028880	1.14463	1.869e-05	6.8478e-05
Histidinyl-Histidine	HMDB0028887	1.12599	3.4594e-11	4.5824e-10
Hydroxycotinine	HMDB0001390	2.1527	7.5805e-10	7.1723e-09
Isoleucyl-Leucine	HMDB0028911	1.47108	2.1018e-06	9.8349e-06
Kinetensin 1-3	HMDB0012983	1.24301	8.9858e-08	5.4871e-07
Kynuramine	HMDB0012246	1.43135	5.8681e-06	2.4302e-05
L-Octanoylcarnitine	HMDB0000791	1.33	1.021e-15	2.8357e-14
N1,N10-Dicoumaroylspermidine	HMDB0033469	1.90388	1.2594e-14	2.9306e-13
N-Acetyl-9-O-lactoylneuraminic acid	HMDB0000768	1.35408	9.9726e-06	3.8504e-05
N-Acetylaspartylglutamic acid	HMDB0001067	2.45464	1.2075e-16	3.8506e-15
N-Acetylhistidine	HMDB0032055	1.41169	7.3513e-11	8.6705e-10
N-acetyltryptophan	HMDB0013713	1.3743	0.00046284	0.0012039
NAPQI	HMDB0060946	1.35511	3.0133e-08	2.0429e-07
Nicotine glucuronide	HMDB0001272	1.15856	3.638e-08	2.3911e-07
N-Methylserotonin	HMDB0004369	1.5752	1.2363e-05	4.608e-05
N-Succinyl-L,L-2,6-diaminopimelate	HMDB0012267	1.52039	0.00078595	0.0019279
Ortho-Hydroxyphenylacetic acid	HMDB0000669	1.30534	9.1085e-19	3.7345e-17
Oxypurinol	HMDB0000786	1.96538	9.0519e-18	3.27e-16
Pantothenic acid	HMDB0000210	1.68881	1.2139e-30	1.7419e-28
Phenylalanyl-Serine	HMDB0029004	1.16889	9.9709e-06	3.8504e-05
Phenylmethylglycidic ester	HMDB0031729	1.2105	2.1928e-08	1.5104e-07
Prolyl-Lysine	HMDB0029022	3.47662	0.0001833	0.00053137
Prostaglandin F1a	HMDB0002685	1.26371	0.00050203	0.0012864
Riboflavin	HMDB0000244	1.66616	1.1469e-09	1.0395e-08
Serylmethionine	HMDB0029045	1.21992	4.569e-07	2.3463e-06
Serylproline	HMDB0029047	1.3227	1.9059e-06	8.9673e-06
Succinyladenosine	HMDB0000912	1.13645	2.7627e-23	2.1624e-21
Testosterone glucuronide	HMDB0003193	2.60747	3.9103e-39	1.6834e-36
Tetradecanedioic acid	HMDB0000872	1.21149	1.7632e-07	9.8579e-07
Theobromine	HMDB0002825	2.0576	1.4417e-08	1.052e-07
Threoninyl-Asparagine	HMDB0029056	1.13838	1.2422e-10	1.389e-09
Threoninyl-Proline	HMDB0029069	1.51386	4.256e-14	9.396e-13
Tryptophyl-Threonine	HMDB0029093	1.15239	6.214e-05	0.00020114
Tyramine-O-sulfate	HMDB0006409	1.17301	0.00020927	0.00059467
Tyrosyl-Hydroxyproline	HMDB0029106	1.36858	1.1272e-19	4.8527e-18
Tyrosyl-Isoleucine	HMDB0029108	1.09731	9.8293e-08	5.8771e-07
Uric acid	HMDB0000289	1.32663	1.0148e-10	1.1497e-09
Urocanic acid	HMDB0000301	1.90705	2.2177e-20	1.1934e-18
Valyl-Proline	HMDB0029135	1.27558	0.00041336	0.001093

## Sheet: Table S6
Compound	ID	VIP	Raw p.value	P-value adjusted
10-Hydroxy-octadec-12Z-enoate-9-beta-D-glucuronide	HMDB0060120	1.60914	1.8513e-08	3.6024e-07
10Z-Heptadecenoic acid	HMDB0060038	2.39228	1.3827e-11	4.7619e-10
11-beta-Hydroxyandrosterone-3-glucuronide	HMDB0010351	2.97832	2.3661e-12	9.7011e-11
11-Oxo-androsterone glucuronide	HMDB0010338	2.61005	3.6029e-15	2.5851e-13
12-Hydroxyhexadecanoic acid	HMDB0112190	1.48123	1.2547e-07	1.9478e-06
12-Methyltridecanoic acid	HMDB0031072	1.09854	0.00037271	0.0020056
18-Hydroxycortisol	HMDB0000418	1.02747	0.0010453	0.0046064
1-Methylhistidine	HMDB0000001	1.16109	4.0572e-05	0.00028077
1-Oleoylglycerophosphoserine	HMDB0061694	1.19824	7.6236e-06	6.8374e-05
21-Deoxycortisol	HMDB0004030	1.91262	0.0075737	0.02203
2-Amino-4-ethoxy-3-hydroxybutanoic acid	HMDB0032862	1.63016	0.0046924	0.015019
3,4-O-Dimethylgallic acid	HMDB0041662	1.07151	0.0061282	0.018294
3-alpha-hydroxy-5-alpha-androstane-17-one 3-D-glucuronide	HMDB0010365	3.18703	3.3365e-18	4.7878e-16
3-Hydroxytetradecanedioic acid	HMDB0000394	1.2878	3.5271e-05	0.00025307
3-Methoxytyrosine	HMDB0001434	1.89109	1.1758e-06	1.3868e-05
4-Hepteneoylglycine	HMDB0094730	1.10599	1.2425e-07	1.9478e-06
4-Pyridoxic acid	HMDB0000017	1.18179	0.013044	0.034136
5-Methoxytryptophan	HMDB0002339	1.27878	0.01423	0.03625
5'-Methylthioadenosine	HMDB0001173	1.39918	3.4571e-05	0.00025013
5Z-Dodecenoic acid	HMDB0000529	1.1343	2.3111e-06	2.4266e-05
7-Methylinosine	HMDB0003950	1.13161	0.017853	0.042213
8-Hydroxy-5,6-octadienoic acid	HMDB0031101	1.51476	0.0051912	0.01602
8-Hydroxy-7-methylguanine	HMDB0006037	1.10587	2.9818e-05	0.00022132
9-Hydroxy-10-O-D-glucuronoside-12Z-octadecenoate	HMDB0060121	1.33978	4.9577e-06	4.6398e-05
alpha-CEHC glucuronide	HMDB0062445	1.43568	1.0988e-06	1.314e-05
Androstenedione	HMDB0000053	1.45314	1.4246e-05	0.0001191
Androstenol	HMDB0005935	2.06736	6.0374e-18	7.426e-16
Arginyl-Histidine	HMDB0028711	1.00018	0.00065604	0.0033423
Arginyl-Proline	HMDB0028717	1.05334	9.0549e-05	0.00056907
Asparaginyl-Lysine	HMDB0028736	1.41849	1.4162e-12	6.4177e-11
Aspartyl-Valine	HMDB0028766	1.063	0.013112	0.034211
Beta-Citryl-L-glutamic acid	HMDB0013220	1.6593	0.0014283	0.0058727
Deoxyinosine	HMDB0000071	1.1994	0.0007458	0.0036485
Dihyroxy-1H-indole glucuronide I	HMDB0059997	1.36962	6.073e-09	1.4132e-07
Diphthamide	HMDB0060473	1.29704	0.012893	0.033948
Dodecanoic acid	HMDB0000638	1.18643	0.00018726	0.0010749
Dopamine glucuronide	HMDB0010329	1.02192	1.3132e-05	0.00011325
Glutamate, gamma-methyl ester	HMDB0061715	1.59439	0.0050013	0.015716
Glutamylisoleucine	HMDB0028822	1.05414	1.6456e-12	7.0843e-11
Glycochenodeoxycholic acid 3-glucuronide	HMDB0002579	1.54222	1.108e-11	4.0989e-10
Glycylprolylhydroxyproline	HMDB0002171	1.93795	5.065e-06	4.6892e-05
Guanine	HMDB0000132	1.54704	1.8828e-08	3.6024e-07
Histidinyl-Asparagine	HMDB0028880	1.41162	1.7823e-06	1.9182e-05
Histidinyl-Histidine	HMDB0028887	1.14755	5.0887e-11	1.4605e-09
Kynuramine	HMDB0012246	1.59884	0.005122	0.015921
L-Octanoylcarnitine	HMDB0000791	1.46439	2.5628e-07	3.74e-06
L-prolyl-L-proline	HMDB0011180	1.12994	0.014197	0.03625
N1,N10-Dicoumaroylspermidine	HMDB0033469	1.73211	2.3074e-09	5.6761e-08
N2,N2-Dimethylguanosine	HMDB0004824	1.14419	0.00059672	0.0031138
N-Acetyl-9-O-lactoylneuraminic acid	HMDB0000768	1.17607	4.4645e-05	0.0002994
N-Acetylaspartylglutamic acid	HMDB0001067	2.10141	0.0052314	0.016087
N-Acetylhistidine	HMDB0032055	1.84236	9.6347e-05	0.0005968
NAPQI	HMDB0060946	1.1814	1.6278e-08	3.3371e-07
Niacinamide	HMDB0001406	1.21	0.00082676	0.0038675
Nicotine glucuronide	HMDB0001272	1.04692	0.00066969	0.0033918
Ortho-Hydroxyphenylacetic acid	HMDB0000669	1.43558	2.6968e-11	8.2925e-10
Oxypurinol	HMDB0000786	1.29738	9.4858e-05	0.00059183
Pantothenic acid	HMDB0000210	1.28721	1.8378e-11	6.086e-10
Phenylalanyl-Gamma-glutamate	HMDB0029009	1.28121	3.9878e-15	2.6411e-13
Pivaloylcarnitine	HMDB0041993	1.01361	0.013907	0.035851
Prostaglandin B2	HMDB0004236	1.09062	0.0076578	0.0222
Riboflavin	HMDB0000244	1.31822	0.0005718	0.0030019
Serylproline	HMDB0029047	1.72547	0.01063	0.029019
Succinyladenosine	HMDB0000912	1.12975	8.9784e-18	9.574e-16
Testosterone glucuronide	HMDB0003193	2.63919	7.1437e-17	5.5916e-15
Tetradecanedioic acid	HMDB0000872	1.10707	0.0096715	0.026876
Threoninyl-Asparagine	HMDB0029056	1.2968	1.229e-10	3.4134e-09
Threoninyl-Proline	HMDB0029069	1.74715	0.0010133	0.0044971
Tyrosyl-Hydroxyproline	HMDB0029106	2.49219	1.2567e-20	3.6066e-18
Uric acid	HMDB0000289	1.14038	0.010646	0.029019
Urocanic acid	HMDB0000301	2.9307	1.0008e-17	9.574e-16
Vitamin K1	HMDB0003555	1.09069	4.1184e-05	0.00028142

## Sheet: TableS7
Compound	ID	VIP	Raw p.value	P-value adjusted
10Z-Heptadecenoic acid	HMDB0060038	1.54202	3.5651e-09	5.116e-07
11-peroxy-5Z,8Z,12E,14Z-eicosatetraenoate	HMDB0060099	1.29494	5.3464e-06	0.00011227
14,15-DiHETrE	HMDB0002265	1.32913	0.00077613	0.0064255
1-Oleoylglycerophosphoserine	HMDB0061694	1.32928	0.00080317	0.006586
20-Hydroxy-PGF2a	HMDB0004049	1.48833	0.0019303	0.01319
2-Aminomuconic acid	HMDB0001241	1.26575	0.0017131	0.01209
2-Aminonicotinic acid	HMDB0061680	1.27525	2.5604e-07	8.9768e-06
2-Hydroxymyristic acid	HMDB0002261	1.00773	0.0009378	0.0076174
3,4,5,6-Tetrahydrohippuric acid	HMDB0061679	1.90544	0.012937	0.047805
3,4-O-Dimethylgallic acid	HMDB0041662	1.70162	0.011865	0.044805
5'-Methylthioadenosine	HMDB0001173	1.75911	1.4975e-05	0.00025787
7Z,10Z-Hexadecadienoic acid	HMDB0000477	1.87876	1.2515e-11	3.5918e-09
9-Hydroxy-10-O-D-glucuronoside-12Z-octadecenoate	HMDB0060121	1.25573	0.0017409	0.012186
Androstenedione	HMDB0000053	1.67772	5.9596e-09	7.3303e-07
Aspartyl-Valine	HMDB0028766	1.1079	0.0045664	0.02326
Beta-Citryl-L-glutamic acid	HMDB0013220	1.51409	1.4011e-08	1.0967e-06
Biotin	HMDB0000030	1.12538	0.0014069	0.010443
Cinnamoylglycine	HMDB0011621	2.29269	1.1566e-11	3.5918e-09
Cortisol	HMDB0000063	1.83153	1.3612e-06	3.7807e-05
Deoxyuridine	HMDB0000012	1.50074	0.00018984	0.0021227
Eicosapentaenoic acid	HMDB0001999	1.07988	0.00074825	0.0062944
gamma-Glutamyl-beta-cyanoalanine	HMDB0060478	1.8481	1.1713e-07	5.6026e-06
gamma-Glutamyltyrosine	HMDB0011741	1.17222	1.2992e-05	0.00023791
Glutamate, gamma-methyl ester	HMDB0061715	1.33124	9.4014e-07	2.8909e-05
Glutaminyllysine	HMDB0028802	1.19428	5.0838e-05	0.00072953
Glutamylhistidine	HMDB0028821	1.24317	0.011296	0.044208
Glycochenodeoxycholic acid 3-glucuronide	HMDB0002579	1.05943	0.0015392	0.011231
Glycyl-Histidine	HMDB0028843	2.02387	0.0040866	0.021586
Histidinyl-Histidine	HMDB0028887	1.30429	1.1836e-09	2.0382e-07
Indoxyl glucuronide	HMDB0010319	1.11898	0.00067643	0.0058829
L-Valine	HMDB0000883	1.04368	2.3807e-06	5.6939e-05
Lysyl-Arginine	HMDB0028945	1.9517	0.011496	0.044585
N2-Galacturonyl-L-lysine	HMDB0033105	1.24534	1.0424e-05	0.00019511
N-Acetylhistidine	HMDB0032055	1.93211	0.0026674	0.01573
N-Acetylisoleucine	HMDB0061684	1.0648	0.00055593	0.0051469
N-acetyltryptophan	HMDB0013713	1.47853	0.0027848	0.016201
N-Succinyl-L,L-2,6-diaminopimelate	HMDB0012267	1.93949	0.001554	0.011244
o-Tyrosine	HMDB0006050	1.0896	5.0838e-08	2.9181e-06
Oxypurinol	HMDB0000786	1.17605	0.0049745	0.024757
Phenylalanyl-Valine	HMDB0029008	1.76184	0.0036131	0.019689
Riboflavin	HMDB0000244	1.11409	0.011852	0.044805
S-Allylcysteine	HMDB0034323	1.08572	0.00021125	0.0022455
Serotonin	HMDB0000259	1.09989	0.00012109	0.001448
Seryltryptophan	HMDB0029050	1.0387	0.010828	0.043567
Testosterone glucuronide	HMDB0003193	1.34185	8.3695e-08	4.2389e-06
Tetradecanedioic acid	HMDB0000872	1.03244	0.00045793	0.0043808
Threoninyl-Asparagine	HMDB0029056	1.56338	1.0145e-05	0.0001941
Threoninyl-Hydroxyproline	HMDB0029062	1.38739	6.4907e-06	0.00013219
Thromboxane B3	HMDB0005099	1.42125	0.012	0.045119
Tyrosyl-Hydroxyproline	HMDB0029106	1.15734	8.7478e-06	0.00017118
Tyrosyl-Serine	HMDB0029114	1.50606	0.00066384	0.0058345
Uric acid	HMDB0000289	1.69896	1.0397e-08	9.9469e-07
Valyl-Hydroxyproline	HMDB0029128	1.79775	0.0015712	0.011273
Vitamin K1	HMDB0003555	1.49503	1.9289e-06	4.8846e-05

## Sheet: TableS8
Compound	ID	VIP	Raw p.value	P-value adjusted
1,9-Dimethyluric acid	HMDB0002026	1.33595	0.0064524	0.015475
10-Hydroxy-octadec-12Z-enoate-9-beta-D-glucuronide	HMDB0060120	1.2924	0.014928	0.031121
10Z-Heptadecenoic acid	HMDB0060038	1.72352	4.6614e-15	1.3378e-12
11-beta-Hydroxyandrosterone-3-glucuronide	HMDB0010351	1.55479	2.4868e-10	1.7041e-08
11-peroxy-5Z,8Z,12E,14Z-eicosatetraenoate	HMDB0060099	1.49672	3.0234e-09	1.1858e-07
13-Hydroxy-9-methoxy-10-oxo-11-octadecenoic acid	HMDB0040901	1.57242	1.0569e-07	1.8572e-06
14,15-DiHETrE	HMDB0002265	1.60115	1.6245e-07	2.6391e-06
1-Oleoylglycerophosphoserine	HMDB0061694	1.41929	0.00026046	0.0010382
2,6 Dimethylheptanoyl carnitine	HMDB0006320	1.05379	3.8205e-05	0.0002136
2-Aminomuconic acid	HMDB0001241	1.40544	3.5423e-06	2.8504e-05
2-Pyridylacetic acid	HMDB0060722	1.27167	1.3353e-05	8.5797e-05
3,4-O-Dimethylgallic acid	HMDB0041662	1.75963	2.6803e-07	3.5504e-06
3-alpha-hydroxy-5-alpha-androstane-17-one 3-D-glucuronide	HMDB0010365	1.61379	9.2187e-12	9.9216e-10
3-Hydroxydodecanedioic acid	HMDB0000413	1.08245	0.00037419	0.0014041
3-hydroxydodecanoyl carnitine	HMDB0061638	1.43275	0.0002037	0.00085371
3-hydroxyoctanoyl carnitine	HMDB0061634	1.03868	0.0083347	0.019343
3-Hydroxysebacic acid	HMDB0000350	1.04312	8.8792e-05	0.00042976
3-Methylxanthine	HMDB0001886	1.29181	0.0093856	0.021266
4-Methoxyestrone	HMDB0060088	1.34353	5.0113e-08	1.0034e-06
5-Methoxytryptophan	HMDB0002339	1.26866	9.7402e-07	9.9837e-06
5-Methylcytidine	HMDB0000982	1.11194	3.1676e-09	1.1858e-07
5Z-Dodecenoic acid	HMDB0000529	1.25697	4.4756e-06	3.4102e-05
6-Carboxy-5,6,7,8-tetrahydropterin	HMDB0060410	1.00225	0.01476	0.030921
7-hydroxygranisetron	HMDB0061062	1.08022	0.010319	0.023199
7Z,10Z-Hexadecadienoic acid	HMDB0000477	1.82943	1.0085e-12	1.2524e-10
8-Hydroxy-7-methylguanine	HMDB0006037	1.83102	0.00077568	0.0025491
9-Hydroxy-10-O-D-glucuronoside-12Z-octadecenoate	HMDB0060121	1.41043	0.0058913	0.014534
9-Methyluric acid	HMDB0001973	1.60314	2.7645e-06	2.3109e-05
Androstenedione	HMDB0000053	1.57149	3.5986e-10	2.2132e-08
Androstenol	HMDB0005935	1.89602	1.3018e-17	1.1208e-14
Arginyl-Histidine	HMDB0028711	1.16679	0.0039176	0.010475
Asparaginyl-Arginine	HMDB0028725	1.42727	9.1271e-07	9.468e-06
Chitobiose	HMDB0003556	1.24367	3.9855e-06	3.1195e-05
Cinnamoylglycine	HMDB0011621	1.49402	9.8405e-08	1.8273e-06
Cortexolone	HMDB0000015	1.06131	0.00030555	0.0011797
Cytosine	HMDB0000630	1.28324	1.0586e-06	1.052e-05
Decanoylcarnitine	HMDB0000651	1.17106	9.5281e-06	6.4596e-05
Deoxycholic acid glycine conjugate	HMDB0000631	1.1801	6.551e-05	0.00033179
Deoxyuridine	HMDB0000012	1.36128	1.0311e-06	1.0444e-05
Dopaquinone	HMDB0001229	1.18675	0.024531	0.047412
Eicosapentaenoic acid	HMDB0001999	1.26598	0.00032484	0.0012486
Galactosylhydroxylysine	HMDB0000600	1.13068	4.5731e-08	9.6035e-07
gamma-Glutamyltyrosine	HMDB0011741	1.76541	1.914e-11	1.8311e-09
Glutamylisoleucine	HMDB0028822	1.18104	3.6616e-06	2.8943e-05
Glutamyltryptophan	HMDB0028830	1.16588	0.023439	0.045555
Glycochenodeoxycholic acid 3-glucuronide	HMDB0002579	1.61326	1.467e-06	1.4035e-05
Glycyl-Histidine	HMDB0028843	1.90598	0.0023326	0.0067169
Guanine	HMDB0000132	1.15158	0.0043746	0.011345
Indoxyl glucuronide	HMDB0010319	1.20521	0.0065308	0.01562
Isoleucyl-Leucine	HMDB0028911	1.65579	4.0644e-06	3.1527e-05
L-beta-aspartyl-L-phenylalanine	HMDB0011167	1.12223	0.015627	0.032501
L-Cystine	HMDB0000192	1.10355	1.6466e-06	1.541e-05
L-Valine	HMDB0000883	1.123	3.3608e-08	7.9934e-07
Methionyl-Isoleucine	HMDB0028976	1.32286	3.04e-07	3.9066e-06
N1,N10-Dicoumaroylspermidine	HMDB0033469	1.19304	0.01193	0.026269
N2-Galacturonyl-L-lysine	HMDB0033105	1.25299	4.2679e-06	3.281e-05
N-Acetylaspartylglutamic acid	HMDB0001067	1.15944	0.0020605	0.0060138
N-Acetylproline	HMDB0094701	1.01575	3.0414e-05	0.00017814
NAPQI	HMDB0060946	1.00978	0.013535	0.028845
N-Carboxyacetyl-D-phenylalanine	HMDB0039102	1.18888	0.00018984	0.00080917
Niacinamide	HMDB0001406	1.36932	1.2946e-05	8.4445e-05
N-Succinyl-L,L-2,6-diaminopimelate	HMDB0012267	1.40124	0.024559	0.047412
o-Tyrosine	HMDB0006050	1.24797	8.354e-07	8.7717e-06
Oxypurinol	HMDB0000786	1.72428	1.6993e-08	4.8769e-07
Prolyl-Lysine	HMDB0029022	2.17573	0.022339	0.043615
Prostaglandin PGE2 glyceryl ester	HMDB0013045	1.19261	0.018354	0.037016
S-aminomethyldihydrolipoamide	HMDB0006239	1.56247	0.021149	0.041861
Serotonin	HMDB0000259	1.30467	6.6843e-05	0.0003346
Serylmethionine	HMDB0029045	1.001	0.018358	0.037016
Testosterone glucuronide	HMDB0003193	1.72493	1.0776e-15	4.6392e-13
Threoninyl-Asparagine	HMDB0029056	1.13972	0.00025483	0.0010253
Threoninyl-Hydroxyproline	HMDB0029062	1.25327	0.0002468	0.00099762
Thromboxane B3	HMDB0005099	1.14784	5.6794e-05	0.00029458
Tyrosyl-Isoleucine	HMDB0029108	1.2371	0.00048232	0.0017303
Tyrosyl-Serine	HMDB0029114	1.73527	2.2105e-07	3.1931e-06
Tyrosyl-Valine	HMDB0029118	1.06509	1.9573e-07	3.0093e-06
Uric acid	HMDB0000289	1.71719	4.2208e-09	1.4537e-07
Vitamin K1	HMDB0003555	1.22699	0.00071092	0.0023725
